# Supplementary material for: Genome-wide association analyses identify genotype-by-environment interactions of growth traits in Simmental cattle
Source: Sci Rep. 2021 Jun 25;11:13335. doi: 10.1038/s41598-021-92455-x (PMC8233360; doi:10.1038/s41598-021-92455-x)
Supplement: Supplementary file 3 — Supplementary Information 3. [file 41598_2021_92455_MOESM3_ESM.xlsx]

## Sheet: Sheet1
Genome-wide association analyses identify genotype-by-environment interactions of growth traits in Simmental cattle
Camila U. Braz, Troy N. Rowan, Robert D. Schnabel, Jared E. Decker
Chromosome	Position (bp)	rsID	Allele1	Allele0	Reference Allele Frequency	Beta (kg)	SE (kg)	P-values	QTLID	Trait	Envionmental Variable/Ecoregion
6	92554616	43477088	C	T	0.068	2.31109	0.402669	2.98471e-06	QTL:1:BW_DA	Birth Weight	Desert & Arid Prairie
6	92555967	-	A	G	0.067	2.40148	0.413336	2.25367e-06	QTL:1:BW_DA	Birth Weight	Desert & Arid Prairie
6	92565967	43477115	G	T	0.068	2.3141	0.402758	2.91231e-06	QTL:1:BW_DA	Birth Weight	Desert & Arid Prairie
6	92576043	41655385	A	G	0.073	2.30128	0.404227	3.5841e-06	QTL:1:BW_DA	Birth Weight	Desert & Arid Prairie
6	92602421	136671720	G	T	0.079	2.27137	0.398619	3.51342e-06	QTL:1:BW_DA	Birth Weight	Desert & Arid Prairie
6	92613073	42801034	T	G	0.084	2.28043	0.392048	2.19382e-06	QTL:1:BW_DA	Birth Weight	Desert & Arid Prairie
6	92617736	134935619	T	C	0.079	2.26407	0.398603	3.77188e-06	QTL:1:BW_DA	Birth Weight	Desert & Arid Prairie
6	92625753	42801056	T	C	0.078	2.30381	0.3973	2.35824e-06	QTL:1:BW_DA	Birth Weight	Desert & Arid Prairie
6	92630442	42801067	C	T	0.078	2.30399	0.397296	2.35325e-06	QTL:1:BW_DA	Birth Weight	Desert & Arid Prairie
6	92637896	42801091	G	A	0.078	2.31048	0.396338	2.08345e-06	QTL:1:BW_DA	Birth Weight	Desert & Arid Prairie
6	92640898	42801113	C	T	0.078	2.25423	0.397748	3.96208e-06	QTL:1:BW_DA	Birth Weight	Desert & Arid Prairie
14	78991073	41574841	A	G	0.44	-1.28366	0.235563	9.16432e-06	QTL:2:BW_DA	Birth Weight	Desert & Arid Prairie
29	42547487	-	A	G	0.427	-1.27874	0.229839	5.92733e-06	QTL:3:BW_DA	Birth Weight	Desert & Arid Prairie
6	37521235	110128085	T	G	0.408	-0.000529677	9.12741e-05	7.11399e-07	QTL:1:BW_elev	Birth Weight	Elevation
6	47702309	137177389	A	G	0.204	0.00067881	0.000114394	3.98088e-07	QTL:2:BW_elev	Birth Weight	Elevation
6	70058818	134972437	A	G	0.158	0.000781242	0.000136703	1.04532e-06	QTL:3:BW_elev	Birth Weight	Elevation
6	74302310	109682916	A	C	0.088	0.000977196	0.000177402	2.518e-06	QTL:4:BW_elev	Birth Weight	Elevation
9	47984090	110856281	A	C	0.172	-0.000636819	0.000115356	2.39364e-06	QTL:5:BW_elev	Birth Weight	Elevation
5	63682467	136452713	C	T	0.013	-2.14471	0.456461	5.21554e-06	QTL:1:BW_FB	Birth Weight	Fescue Belt
6	28630653	136790984	T	C	0.256	0.547186	0.113798	3.12645e-06	QTL:2:BW_FB	Birth Weight	Fescue Belt
6	28632261	134779449	T	C	0.256	0.547186	0.113798	3.12645e-06	QTL:2:BW_FB	Birth Weight	Fescue Belt
6	46731870	133194691	C	T	0.281	0.518993	0.113108	8.61701e-06	QTL:3:BW_FB	Birth Weight	Fescue Belt
6	46732555	137276713	C	T	0.281	0.528311	0.112685	5.46553e-06	QTL:3:BW_FB	Birth Weight	Fescue Belt
6	46735095	43702398	C	T	0.282	0.525191	0.112762	6.29727e-06	QTL:3:BW_FB	Birth Weight	Fescue Belt
6	46736119	134843618	A	G	0.281	0.523743	0.112786	6.70844e-06	QTL:3:BW_FB	Birth Weight	Fescue Belt
6	46739104	110353963	T	C	0.461	0.466683	0.0988534	4.70309e-06	QTL:4:BW_FB	Birth Weight	Fescue Belt
6	46740526	135222026	G	A	0.458	0.460591	0.0988921	6.2974e-06	QTL:4:BW_FB	Birth Weight	Fescue Belt
6	46742115	137850409	T	C	0.46	0.46491	0.0988839	5.14387e-06	QTL:4:BW_FB	Birth Weight	Fescue Belt
6	46744060	110460599	A	G	0.465	0.471171	0.0987121	3.6883e-06	QTL:4:BW_FB	Birth Weight	Fescue Belt
6	46745341	110164696	T	C	0.465	0.473728	0.0987206	3.27278e-06	QTL:4:BW_FB	Birth Weight	Fescue Belt
6	46747652	135956179	T	C	0.465	0.472696	0.0987213	3.43805e-06	QTL:4:BW_FB	Birth Weight	Fescue Belt
6	46748441	109538530	A	G	0.477	0.495532	0.0987069	1.1299e-06	QTL:4:BW_FB	Birth Weight	Fescue Belt
6	46749327	137097912	T	G	0.477	0.49726	0.0986751	1.02866e-06	QTL:4:BW_FB	Birth Weight	Fescue Belt
6	46750813	110897898	G	A	0.477	0.495532	0.0987069	1.1299e-06	QTL:4:BW_FB	Birth Weight	Fescue Belt
6	46751512	109041887	C	T	0.468	0.501773	0.0997154	1.06626e-06	QTL:4:BW_FB	Birth Weight	Fescue Belt
6	46752669	109970499	C	A	0.472	0.493885	0.0994845	1.48309e-06	QTL:4:BW_FB	Birth Weight	Fescue Belt
6	46753695	134373879	G	A	0.471	0.497451	0.0996486	1.29681e-06	QTL:4:BW_FB	Birth Weight	Fescue Belt
6	46754702	135372779	C	T	0.474	0.515955	0.0988626	4.19285e-07	QTL:4:BW_FB	Birth Weight	Fescue Belt
6	46755713	133216429	C	T	0.474	0.514245	0.0988969	4.61953e-07	QTL:4:BW_FB	Birth Weight	Fescue Belt
6	46756705	109121091	C	A	0.474	0.515955	0.0988626	4.19285e-07	QTL:4:BW_FB	Birth Weight	Fescue Belt
6	47830684	110494676	C	T	0.348	0.488331	0.104359	5.69801e-06	QTL:5:BW_FB	Birth Weight	Fescue Belt
6	47833835	135398062	A	G	0.148	0.780767	0.144788	1.71275e-07	QTL:5:BW_FB	Birth Weight	Fescue Belt
6	47837053	136413476	T	G	0.148	0.780767	0.144788	1.71275e-07	QTL:5:BW_FB	Birth Weight	Fescue Belt
6	65660561	41574629	G	T	0.481	0.49933	0.0985033	8.88036e-07	QTL:6:BW_FB	Birth Weight	Fescue Belt
6	65667126	109865961	A	G	0.459	-0.493485	0.0988983	1.31099e-06	QTL:6:BW_FB	Birth Weight	Fescue Belt
10	99225420	42999157	C	T	0.206	-0.552187	0.120863	9.41908e-06	QTL:7:BW_FB	Birth Weight	Fescue Belt
17	9478957	41567855	G	T	0.224	-0.57219	0.120694	4.28843e-06	QTL:8:BW_FB	Birth Weight	Fescue Belt
17	9494685	-	C	T	0.243	-0.554847	0.117351	4.55001e-06	QTL:9:BW_FB	Birth Weight	Fescue Belt
17	9494992	109231567	T	C	0.24	-0.542278	0.117738	7.96718e-06	QTL:9:BW_FB	Birth Weight	Fescue Belt
17	9496488	136669868	T	G	0.22	-0.558494	0.120852	7.42651e-06	QTL:9:BW_FB	Birth Weight	Fescue Belt
6	28833081	136990062	T	C	0.237	-0.682568	0.133454	3.76111e-06	QTL:1:BW_FM	Birth Weight	Forested Mountains
6	28835290	135444690	T	C	0.233	-0.670332	0.133835	5.94196e-06	QTL:1:BW_FM	Birth Weight	Forested Mountains
6	30104731	110068846	T	C	0.209	0.847108	0.152047	4.73764e-07	QTL:2:BW_FM	Birth Weight	Forested Mountains
6	30107503	109142459	C	T	0.209	0.847108	0.152047	4.73764e-07	QTL:2:BW_FM	Birth Weight	Forested Mountains
6	30108091	110814195	T	C	0.209	0.847108	0.152047	4.73764e-07	QTL:2:BW_FM	Birth Weight	Forested Mountains
6	30112636	110116463	A	G	0.211	0.838637	0.152064	6.17094e-07	QTL:2:BW_FM	Birth Weight	Forested Mountains
6	30117987	134397409	T	C	0.211	0.838637	0.152064	6.17094e-07	QTL:2:BW_FM	Birth Weight	Forested Mountains
6	30120131	134977947	A	C	0.207	0.84061	0.15218	5.92395e-07	QTL:2:BW_FM	Birth Weight	Forested Mountains
6	30170179	135899490	G	A	0.466	-0.588181	0.117	5.48864e-06	QTL:3:BW_FM	Birth Weight	Forested Mountains
6	30566685	134801168	C	T	0.185	-0.668462	0.13602	8.85669e-06	QTL:4:BW_FM	Birth Weight	Forested Mountains
6	37521235	110128085	T	G	0.408	-0.618219	0.121894	4.53025e-06	QTL:5:BW_FM	Birth Weight	Forested Mountains
6	70058818	134972437	A	G	0.158	1.02503	0.209462	9.66444e-06	QTL:6:BW_FM	Birth Weight	Forested Mountains
9	47847370	136420722	A	C	0.139	-0.869029	0.169562	3.59249e-06	QTL:7:BW_FM	Birth Weight	Forested Mountains
9	47859795	110482905	T	G	0.141	-0.850976	0.169756	5.83424e-06	QTL:7:BW_FM	Birth Weight	Forested Mountains
9	47863822	137009582	T	C	0.14	-0.870851	0.169533	3.41464e-06	QTL:7:BW_FM	Birth Weight	Forested Mountains
9	47925281	135050600	C	T	0.143	-0.840642	0.168902	6.79723e-06	QTL:7:BW_FM	Birth Weight	Forested Mountains
9	47932706	-	A	C	0.144	-0.833708	0.168655	7.84404e-06	QTL:7:BW_FM	Birth Weight	Forested Mountains
9	47947902	134429346	C	T	0.151	-0.817631	0.166973	9.53777e-06	QTL:7:BW_FM	Birth Weight	Forested Mountains
9	47984090	110856281	A	C	0.172	-0.867925	0.157408	6.20518e-07	QTL:7:BW_FM	Birth Weight	Forested Mountains
10	37232895	-	A	G	0.012	-3.12158	0.615255	4.49355e-06	QTL:8:BW_FM	Birth Weight	Forested Mountains
10	37331215	133252180	T	C	0.015	-3.13506	0.61016	3.39482e-06	QTL:9:BW_FM	Birth Weight	Forested Mountains
3	91290499	43358066	T	G	0.088	-0.926476	0.183745	5.0121e-06	QTL:1:BW_HP	Birth Weight	High Plains
13	74795455	-	C	T	0.126	0.812214	0.161063	4.9977e-06	QTL:2:BW_HP	Birth Weight	High Plains
13	74842578	41711512	G	A	0.289	0.647055	0.114805	3.37243e-07	QTL:3:BW_HP	Birth Weight	High Plains
1	95783297	133325831	T	C	0.169	-0.0846808	0.0155393	8.3727e-06	QTL:1:BW_maxTemp	Birth Weight	Maximum Temperature
1	95789486	41583685	A	G	0.169	-0.0856261	0.0154205	5.63144e-06	QTL:1:BW_maxTemp	Birth Weight	Maximum Temperature
1	95795964	137842836	A	G	0.169	-0.0855945	0.0154205	5.67606e-06	QTL:1:BW_maxTemp	Birth Weight	Maximum Temperature
4	10783775	-	T	C	0.277	-0.0733814	0.0128283	2.91713e-06	QTL:2:BW_maxTemp	Birth Weight	Maximum Temperature
6	34187155	110986458	A	G	0.229	0.083149	0.0149705	5.60021e-06	QTL:3:BW_maxTemp	Birth Weight	Maximum Temperature
6	37032906	134214719	T	G	0.181	0.0908963	0.0165612	7.21247e-06	QTL:4:BW_maxTemp	Birth Weight	Maximum Temperature
6	37035186	109920258	T	C	0.192	0.0896717	0.0162468	6.40722e-06	QTL:4:BW_maxTemp	Birth Weight	Maximum Temperature
6	37049538	110638909	G	A	0.378	0.0697287	0.0128817	9.61593e-06	QTL:4:BW_maxTemp	Birth Weight	Maximum Temperature
6	37138139	135565978	C	T	0.412	0.0745082	0.0126628	1.50717e-06	QTL:4:BW_maxTemp	Birth Weight	Maximum Temperature
6	37142174	81147999	G	A	0.466	0.0784014	0.0125213	3.08132e-07	QTL:4:BW_maxTemp	Birth Weight	Maximum Temperature
6	37343379	-	T	G	0.427	0.0720466	0.0124866	2.39218e-06	QTL:5:BW_maxTemp	Birth Weight	Maximum Temperature
6	37418164	110305942	A	G	0.427	0.0725925	0.0124801	1.98159e-06	QTL:5:BW_maxTemp	Birth Weight	Maximum Temperature
6	37432458	109433354	G	A	0.389	0.0681121	0.0126071	9.99779e-06	QTL:5:BW_maxTemp	Birth Weight	Maximum Temperature
6	37521235	110128085	T	G	0.408	0.0695313	0.012636	6.83212e-06	QTL:6:BW_maxTemp	Birth Weight	Maximum Temperature
6	37782521	133864711	G	A	0.096	0.121202	0.0218303	5.6473e-06	QTL:7:BW_maxTemp	Birth Weight	Maximum Temperature
6	37786966	135215113	T	C	0.096	0.121236	0.0218302	5.61314e-06	QTL:7:BW_maxTemp	Birth Weight	Maximum Temperature
6	37796921	137167351	G	A	0.407	0.0759378	0.0125336	7.31092e-07	QTL:7:BW_maxTemp	Birth Weight	Maximum Temperature
6	37804003	109283286	T	C	0.401	0.0690064	0.0126127	7.70649e-06	QTL:7:BW_maxTemp	Birth Weight	Maximum Temperature
6	37810505	135351468	G	A	0.407	0.0759397	0.0125333	7.30249e-07	QTL:7:BW_maxTemp	Birth Weight	Maximum Temperature
6	37811600	108950522	A	G	0.407	0.0761784	0.0125332	6.73865e-07	QTL:7:BW_maxTemp	Birth Weight	Maximum Temperature
6	37812521	133278590	G	A	0.406	0.0753295	0.012583	9.87939e-07	QTL:7:BW_maxTemp	Birth Weight	Maximum Temperature
6	37813572	109165562	A	G	0.403	0.0736013	0.0127431	2.33663e-06	QTL:7:BW_maxTemp	Birth Weight	Maximum Temperature
6	37814928	110350585	T	C	0.406	0.0753295	0.012583	9.87939e-07	QTL:7:BW_maxTemp	Birth Weight	Maximum Temperature
6	37815615	110009223	C	A	0.407	0.0761784	0.0125332	6.73865e-07	QTL:7:BW_maxTemp	Birth Weight	Maximum Temperature
6	37816231	135568791	C	T	0.404	0.0751784	0.0126333	1.1457e-06	QTL:7:BW_maxTemp	Birth Weight	Maximum Temperature
6	37817589	81151923	T	C	0.407	0.0756114	0.0125328	8.14051e-07	QTL:7:BW_maxTemp	Birth Weight	Maximum Temperature
6	37818195	135144430	T	C	0.404	0.0737876	0.0126316	1.79203e-06	QTL:7:BW_maxTemp	Birth Weight	Maximum Temperature
6	37819224	136490720	A	G	0.407	0.0753274	0.0125306	8.90836e-07	QTL:7:BW_maxTemp	Birth Weight	Maximum Temperature
6	37821595	43706631	G	A	0.407	0.0753061	0.0125305	8.97058e-07	QTL:7:BW_maxTemp	Birth Weight	Maximum Temperature
6	37822623	42820832	A	C	0.461	0.0759419	0.0123213	4.69405e-07	QTL:7:BW_maxTemp	Birth Weight	Maximum Temperature
6	37831626	110884577	G	T	0.407	0.0757491	0.0125385	7.86528e-07	QTL:7:BW_maxTemp	Birth Weight	Maximum Temperature
6	37838622	137690924	G	T	0.415	0.0726209	0.0125215	2.12213e-06	QTL:7:BW_maxTemp	Birth Weight	Maximum Temperature
6	40040343	110956813	G	A	0.34	0.0721376	0.0132873	9.048e-06	QTL:8:BW_maxTemp	Birth Weight	Maximum Temperature
6	41452140	-	T	C	0.336	0.07624	0.0129049	1.36724e-06	QTL:9:BW_maxTemp	Birth Weight	Maximum Temperature
6	80299494	136876584	C	T	0.381	-0.0675446	0.0122878	6.98496e-06	QTL:10:BW_maxTemp	Birth Weight	Maximum Temperature
6	82063687	132860539	A	G	0.401	-0.0689125	0.0122808	4.48194e-06	QTL:11:BW_maxTemp	Birth Weight	Maximum Temperature
6	82180121	109533048	A	G	0.405	-0.0668199	0.0122941	8.84189e-06	QTL:12:BW_maxTemp	Birth Weight	Maximum Temperature
6	82186837	111030267	C	A	0.427	-0.0705201	0.0121904	2.25257e-06	QTL:12:BW_maxTemp	Birth Weight	Maximum Temperature
6	84203997	136961414	T	C	0.403	-0.0788822	0.0122993	1.58401e-07	QTL:13:BW_maxTemp	Birth Weight	Maximum Temperature
6	89451428	109517414	G	A	0.488	-0.0688254	0.012104	3.34017e-06	QTL:14:BW_maxTemp	Birth Weight	Maximum Temperature
6	89480408	109051584	G	A	0.473	-0.0661928	0.0120182	6.70057e-06	QTL:14:BW_maxTemp	Birth Weight	Maximum Temperature
6	89481987	110496556	C	T	0.472	-0.0651819	0.012031	9.44138e-06	QTL:14:BW_maxTemp	Birth Weight	Maximum Temperature
6	92286746	110133373	A	G	0.469	0.067544	0.0122269	6.28827e-06	QTL:15:BW_maxTemp	Birth Weight	Maximum Temperature
6	92287201	110694859	C	T	0.469	0.0661471	0.0122035	9.35206e-06	QTL:15:BW_maxTemp	Birth Weight	Maximum Temperature
6	92382414	43479558	A	G	0.487	0.0659317	0.0121343	8.89714e-06	QTL:16:BW_maxTemp	Birth Weight	Maximum Temperature
6	92400382	43479594	C	T	0.478	0.0668735	0.0122626	8.24606e-06	QTL:17:BW_maxTemp	Birth Weight	Maximum Temperature
7	89257142	135564815	T	C	0.464	-0.0700994	0.0119053	1.48232e-06	QTL:18:BW_maxTemp	Birth Weight	Maximum Temperature
7	89260905	136774349	T	C	0.464	-0.07007	0.0119061	1.5e-06	QTL:18:BW_maxTemp	Birth Weight	Maximum Temperature
7	89265342	135118359	C	T	0.469	-0.0708382	0.011905	1.14813e-06	QTL:18:BW_maxTemp	Birth Weight	Maximum Temperature
1	95789486	41583685	A	G	0.169	-0.114459	0.0202385	5.29125e-06	QTL:1:BW_maxVapor	Birth Weight	Maximum Vapor Pressure Deficit
1	95795964	137842836	A	G	0.169	-0.114775	0.0202388	4.98596e-06	QTL:1:BW_maxVapor	Birth Weight	Maximum Vapor Pressure Deficit
5	64163054	29003804	C	A	0.315	-0.0915577	0.0164355	7.30043e-06	QTL:2:BW_maxVapor	Birth Weight	Maximum Vapor Pressure Deficit
19	61875358	-	G	A	0.025	0.261787	0.0472046	8.01892e-06	QTL:3:BW_maxVapor	Birth Weight	Maximum Vapor Pressure Deficit
28	41728305	-	C	G	0.37	-0.0888985	0.0160768	8.52e-06	QTL:4:BW_maxVapor	Birth Weight	Maximum Vapor Pressure Deficit
6	30910038	134507148	T	C	0.321	0.0713619	0.0113315	2.36736e-06	QTL:1:BW_dewTemp	Birth Weight	Mean Dew Point Temperature
6	34187155	110986458	A	G	0.229	0.0800279	0.0123546	1.2108e-06	QTL:2:BW_dewTemp	Birth Weight	Mean Dew Point Temperature
6	34291379	110754910	A	G	0.232	0.0752124	0.0125582	7.17811e-06	QTL:3:BW_dewTemp	Birth Weight	Mean Dew Point Temperature
6	34297835	136228816	C	A	0.232	0.0762498	0.0125124	4.95215e-06	QTL:3:BW_dewTemp	Birth Weight	Mean Dew Point Temperature
6	34299521	110138126	C	T	0.221	0.0749721	0.0127171	9.95349e-06	QTL:3:BW_dewTemp	Birth Weight	Mean Dew Point Temperature
6	35157409	133964846	C	T	0.474	0.0653771	0.0103034	1.98606e-06	QTL:4:BW_dewTemp	Birth Weight	Mean Dew Point Temperature
6	37049538	110638909	G	A	0.378	0.068824	0.0110133	2.82787e-06	QTL:5:BW_dewTemp	Birth Weight	Mean Dew Point Temperature
6	37138139	135565978	C	T	0.412	0.0735703	0.0108532	3.79197e-07	QTL:5:BW_dewTemp	Birth Weight	Mean Dew Point Temperature
6	37142174	81147999	G	A	0.466	0.0815283	0.0107988	1.55211e-08	QTL:5:BW_dewTemp	Birth Weight	Mean Dew Point Temperature
6	37211057	109849093	A	G	0.394	0.0737851	0.0109146	4.0779e-07	QTL:6:BW_dewTemp	Birth Weight	Mean Dew Point Temperature
6	37214068	110793327	T	C	0.394	0.0737851	0.0109146	4.0779e-07	QTL:6:BW_dewTemp	Birth Weight	Mean Dew Point Temperature
6	37218423	109063701	T	G	0.347	0.0674176	0.01107	5.02037e-06	QTL:6:BW_dewTemp	Birth Weight	Mean Dew Point Temperature
6	37219372	109622396	A	C	0.347	0.0673203	0.0110698	5.17766e-06	QTL:6:BW_dewTemp	Birth Weight	Mean Dew Point Temperature
6	37221776	136542559	T	C	0.413	0.0687646	0.0108215	1.91921e-06	QTL:6:BW_dewTemp	Birth Weight	Mean Dew Point Temperature
6	37252978	133016139	G	A	0.399	0.066949	0.0109006	4.17248e-06	QTL:7:BW_dewTemp	Birth Weight	Mean Dew Point Temperature
6	37270930	110406669	G	T	0.4	0.0660896	0.0108967	5.48751e-06	QTL:7:BW_dewTemp	Birth Weight	Mean Dew Point Temperature
6	37300872	-	G	C	0.388	0.0675355	0.0107777	2.65684e-06	QTL:8:BW_dewTemp	Birth Weight	Mean Dew Point Temperature
6	37301959	109448564	A	G	0.387	0.0683678	0.0108141	2.1632e-06	QTL:8:BW_dewTemp	Birth Weight	Mean Dew Point Temperature
6	37302499	109436638	C	A	0.388	0.0676987	0.0107771	2.51016e-06	QTL:8:BW_dewTemp	Birth Weight	Mean Dew Point Temperature
6	37305466	137844992	C	T	0.388	0.0692264	0.0107373	1.35724e-06	QTL:8:BW_dewTemp	Birth Weight	Mean Dew Point Temperature
6	37343379	-	T	G	0.427	0.0802566	0.0107175	2.02546e-08	QTL:8:BW_dewTemp	Birth Weight	Mean Dew Point Temperature
6	37374314	-	C	A	0.389	0.0683615	0.0107296	1.80304e-06	QTL:8:BW_dewTemp	Birth Weight	Mean Dew Point Temperature
6	37395313	110908263	G	A	0.389	0.0695967	0.0107266	1.16315e-06	QTL:8:BW_dewTemp	Birth Weight	Mean Dew Point Temperature
6	37396789	110386170	T	G	0.389	0.0695967	0.0107266	1.16315e-06	QTL:8:BW_dewTemp	Birth Weight	Mean Dew Point Temperature
6	37400741	110419157	T	G	0.386	0.0673744	0.0108647	3.36684e-06	QTL:8:BW_dewTemp	Birth Weight	Mean Dew Point Temperature
6	37403224	109924798	T	C	0.389	0.069706	0.0107263	1.11831e-06	QTL:8:BW_dewTemp	Birth Weight	Mean Dew Point Temperature
6	37418164	110305942	A	G	0.427	0.0807042	0.0107124	1.6641e-08	QTL:8:BW_dewTemp	Birth Weight	Mean Dew Point Temperature
6	37432458	109433354	G	A	0.389	0.0700649	0.0107257	9.83657e-07	QTL:8:BW_dewTemp	Birth Weight	Mean Dew Point Temperature
6	37435861	81131480	T	C	0.389	0.069895	0.0107249	1.04265e-06	QTL:8:BW_dewTemp	Birth Weight	Mean Dew Point Temperature
6	37521235	110128085	T	G	0.408	0.0844986	0.0108335	5.14119e-09	QTL:8:BW_dewTemp	Birth Weight	Mean Dew Point Temperature
6	37683699	136807875	T	C	0.367	0.0708325	0.0110413	1.53037e-06	QTL:8:BW_dewTemp	Birth Weight	Mean Dew Point Temperature
6	37709725	135343689	A	G	0.353	0.0686256	0.0111143	3.70825e-06	QTL:8:BW_dewTemp	Birth Weight	Mean Dew Point Temperature
6	37719635	136542067	A	G	0.353	0.0686256	0.0111143	3.70825e-06	QTL:8:BW_dewTemp	Birth Weight	Mean Dew Point Temperature
6	37741893	109950161	A	G	0.355	0.0679468	0.0111047	4.53189e-06	QTL:8:BW_dewTemp	Birth Weight	Mean Dew Point Temperature
6	37749840	110925789	T	C	0.355	0.0680861	0.0111052	4.33691e-06	QTL:8:BW_dewTemp	Birth Weight	Mean Dew Point Temperature
6	37752740	108971695	C	T	0.355	0.0688021	0.0111047	3.43402e-06	QTL:8:BW_dewTemp	Birth Weight	Mean Dew Point Temperature
6	37796921	137167351	G	A	0.407	0.0734569	0.0107365	2.9546e-07	QTL:9:BW_dewTemp	Birth Weight	Mean Dew Point Temperature
6	37804003	109283286	T	C	0.401	0.0665334	0.0107884	3.80825e-06	QTL:9:BW_dewTemp	Birth Weight	Mean Dew Point Temperature
6	37810505	135351468	G	A	0.407	0.0735481	0.0107359	2.8521e-07	QTL:9:BW_dewTemp	Birth Weight	Mean Dew Point Temperature
6	37811600	108950522	A	G	0.407	0.0737585	0.0107358	2.63743e-07	QTL:9:BW_dewTemp	Birth Weight	Mean Dew Point Temperature
6	37812521	133278590	G	A	0.406	0.0732804	0.0107713	3.44139e-07	QTL:9:BW_dewTemp	Birth Weight	Mean Dew Point Temperature
6	37813572	109165562	A	G	0.403	0.0727311	0.0108805	5.48002e-07	QTL:9:BW_dewTemp	Birth Weight	Mean Dew Point Temperature
6	37814928	110350585	T	C	0.406	0.0732804	0.0107713	3.44139e-07	QTL:9:BW_dewTemp	Birth Weight	Mean Dew Point Temperature
6	37815615	110009223	C	A	0.407	0.0737585	0.0107358	2.63743e-07	QTL:9:BW_dewTemp	Birth Weight	Mean Dew Point Temperature
6	37816231	135568791	C	T	0.404	0.0736807	0.0108054	3.23571e-07	QTL:9:BW_dewTemp	Birth Weight	Mean Dew Point Temperature
6	37817589	81151923	T	C	0.407	0.0734038	0.010736	3.00928e-07	QTL:9:BW_dewTemp	Birth Weight	Mean Dew Point Temperature
6	37818195	135144430	T	C	0.404	0.0724471	0.0108066	5.0813e-07	QTL:9:BW_dewTemp	Birth Weight	Mean Dew Point Temperature
6	37819224	136490720	A	G	0.407	0.0729548	0.0107372	3.56207e-07	QTL:9:BW_dewTemp	Birth Weight	Mean Dew Point Temperature
6	37821595	43706631	G	A	0.407	0.0729162	0.0107374	3.61392e-07	QTL:9:BW_dewTemp	Birth Weight	Mean Dew Point Temperature
6	37822623	42820832	A	C	0.461	0.0831069	0.0106655	5.31987e-09	QTL:9:BW_dewTemp	Birth Weight	Mean Dew Point Temperature
6	37831626	110884577	G	T	0.407	0.0733565	0.010744	3.12481e-07	QTL:9:BW_dewTemp	Birth Weight	Mean Dew Point Temperature
6	37838622	137690924	G	T	0.415	0.0742176	0.0107412	2.25422e-07	QTL:9:BW_dewTemp	Birth Weight	Mean Dew Point Temperature
6	37902755	109190243	C	A	0.38	0.0664883	0.0108955	4.80529e-06	QTL:10:BW_dewTemp	Birth Weight	Mean Dew Point Temperature
6	37905296	110418073	G	T	0.38	0.0664883	0.0108955	4.80529e-06	QTL:10:BW_dewTemp	Birth Weight	Mean Dew Point Temperature
6	37908478	81165825	T	C	0.38	0.0654901	0.0109279	7.08217e-06	QTL:10:BW_dewTemp	Birth Weight	Mean Dew Point Temperature
6	39730068	135312587	A	G	0.36	0.0706403	0.0112665	2.62064e-06	QTL:11:BW_dewTemp	Birth Weight	Mean Dew Point Temperature
6	39733610	43461215	A	G	0.372	0.0740933	0.0110759	5.37379e-07	QTL:11:BW_dewTemp	Birth Weight	Mean Dew Point Temperature
6	40040343	110956813	G	A	0.34	0.0701571	0.0112108	2.73789e-06	QTL:12:BW_dewTemp	Birth Weight	Mean Dew Point Temperature
6	41452140	-	T	C	0.336	0.0717475	0.0108543	7.30856e-07	QTL:13:BW_dewTemp	Birth Weight	Mean Dew Point Temperature
6	84203997	136961414	T	C	0.403	-0.0649803	0.0107033	5.37302e-06	QTL:14:BW_dewTemp	Birth Weight	Mean Dew Point Temperature
7	89257142	135564815	T	C	0.464	-0.0654941	0.0103769	2.24945e-06	QTL:15:BW_dewTemp	Birth Weight	Mean Dew Point Temperature
7	89260905	136774349	T	C	0.464	-0.0657273	0.0103761	2.06646e-06	QTL:15:BW_dewTemp	Birth Weight	Mean Dew Point Temperature
7	89265342	135118359	C	T	0.469	-0.0660574	0.0103661	1.79519e-06	QTL:15:BW_dewTemp	Birth Weight	Mean Dew Point Temperature
1	105878097	-	T	C	0.412	0.0679498	0.0121671	9.66917e-06	QTL:1:BW_meanTemp	Birth Weight	Mean Temperature
4	10783775	-	T	C	0.277	-0.0735955	0.0127592	4.88931e-06	QTL:2:BW_meanTemp	Birth Weight	Mean Temperature
6	34187155	110986458	A	G	0.229	0.0884194	0.0145913	1.58467e-06	QTL:3:BW_meanTemp	Birth Weight	Mean Temperature
6	35157409	133964846	C	T	0.474	0.0662793	0.0118735	9.76222e-06	QTL:4:BW_meanTemp	Birth Weight	Mean Temperature
6	37032906	134214719	T	G	0.181	0.0942863	0.0161773	3.88993e-06	QTL:5:BW_meanTemp	Birth Weight	Mean Temperature
6	37035186	109920258	T	C	0.192	0.0926275	0.0158582	3.70641e-06	QTL:5:BW_meanTemp	Birth Weight	Mean Temperature
6	37049538	110638909	G	A	0.378	0.0755802	0.0127453	2.6318e-06	QTL:5:BW_meanTemp	Birth Weight	Mean Temperature
6	37138139	135565978	C	T	0.412	0.0810841	0.0125292	2.95874e-07	QTL:5:BW_meanTemp	Birth Weight	Mean Temperature
6	37142174	81147999	G	A	0.466	0.0865161	0.0124126	3.38738e-08	QTL:5:BW_meanTemp	Birth Weight	Mean Temperature
6	37211057	109849093	A	G	0.394	0.0726036	0.012655	5.49206e-06	QTL:6:BW_meanTemp	Birth Weight	Mean Temperature
6	37214068	110793327	T	C	0.394	0.0726036	0.012655	5.49206e-06	QTL:6:BW_meanTemp	Birth Weight	Mean Temperature
6	37221776	136542559	T	C	0.413	0.0722095	0.0125413	5.08302e-06	QTL:6:BW_meanTemp	Birth Weight	Mean Temperature
6	37252978	133016139	G	A	0.399	0.07161	0.012608	6.80793e-06	QTL:7:BW_meanTemp	Birth Weight	Mean Temperature
6	37270930	110406669	G	T	0.4	0.070897	0.0126027	8.32164e-06	QTL:7:BW_meanTemp	Birth Weight	Mean Temperature
6	37300872	-	G	C	0.388	0.071438	0.0125171	6.14421e-06	QTL:8:BW_meanTemp	Birth Weight	Mean Temperature
6	37301959	109448564	A	G	0.387	0.0726798	0.012581	4.72782e-06	QTL:8:BW_meanTemp	Birth Weight	Mean Temperature
6	37302499	109436638	C	A	0.388	0.0716292	0.0125166	5.79791e-06	QTL:8:BW_meanTemp	Birth Weight	Mean Temperature
6	37305466	137844992	C	T	0.388	0.0739647	0.0124603	2.57131e-06	QTL:8:BW_meanTemp	Birth Weight	Mean Temperature
6	37343379	-	T	G	0.427	0.0813632	0.0123352	1.74693e-07	QTL:8:BW_meanTemp	Birth Weight	Mean Temperature
6	37374314	-	C	A	0.389	0.0729433	0.0124408	3.40377e-06	QTL:8:BW_meanTemp	Birth Weight	Mean Temperature
6	37395313	110908263	G	A	0.389	0.0740887	0.0124367	2.36761e-06	QTL:8:BW_meanTemp	Birth Weight	Mean Temperature
6	37396789	110386170	T	G	0.389	0.0740887	0.0124367	2.36761e-06	QTL:8:BW_meanTemp	Birth Weight	Mean Temperature
6	37400741	110419157	T	G	0.386	0.0708983	0.0126531	9.03402e-06	QTL:8:BW_meanTemp	Birth Weight	Mean Temperature
6	37403224	109924798	T	C	0.389	0.0742149	0.0124367	2.27601e-06	QTL:8:BW_meanTemp	Birth Weight	Mean Temperature
6	37418164	110305942	A	G	0.427	0.081852	0.0123285	1.45142e-07	QTL:8:BW_meanTemp	Birth Weight	Mean Temperature
6	37432458	109433354	G	A	0.389	0.0746409	0.0124358	1.98759e-06	QTL:8:BW_meanTemp	Birth Weight	Mean Temperature
6	37435861	81131480	T	C	0.389	0.0745556	0.0124347	2.03774e-06	QTL:8:BW_meanTemp	Birth Weight	Mean Temperature
6	37521235	110128085	T	G	0.408	0.0814416	0.0124858	2.38566e-07	QTL:9:BW_meanTemp	Birth Weight	Mean Temperature
6	37796921	137167351	G	A	0.407	0.0816796	0.0123809	1.73795e-07	QTL:10:BW_meanTemp	Birth Weight	Mean Temperature
6	37804003	109283286	T	C	0.401	0.0741294	0.0124745	2.50793e-06	QTL:10:BW_meanTemp	Birth Weight	Mean Temperature
6	37810505	135351468	G	A	0.407	0.0817197	0.0123805	1.71267e-07	QTL:10:BW_meanTemp	Birth Weight	Mean Temperature
6	37811600	108950522	A	G	0.407	0.0819674	0.0123804	1.57144e-07	QTL:10:BW_meanTemp	Birth Weight	Mean Temperature
6	37812521	133278590	G	A	0.406	0.0813166	0.0124314	2.20585e-07	QTL:10:BW_meanTemp	Birth Weight	Mean Temperature
6	37813572	109165562	A	G	0.403	0.0801218	0.0126052	4.78296e-07	QTL:10:BW_meanTemp	Birth Weight	Mean Temperature
6	37814928	110350585	T	C	0.406	0.0813166	0.0124314	2.20585e-07	QTL:10:BW_meanTemp	Birth Weight	Mean Temperature
6	37815615	110009223	C	A	0.407	0.0819674	0.0123804	1.57144e-07	QTL:10:BW_meanTemp	Birth Weight	Mean Temperature
6	37816231	135568791	C	T	0.404	0.0813873	0.0124851	2.42597e-07	QTL:10:BW_meanTemp	Birth Weight	Mean Temperature
6	37817589	81151923	T	C	0.407	0.0814264	0.0123802	1.89353e-07	QTL:10:BW_meanTemp	Birth Weight	Mean Temperature
6	37818195	135144430	T	C	0.404	0.0799044	0.012485	3.99e-07	QTL:10:BW_meanTemp	Birth Weight	Mean Temperature
6	37819224	136490720	A	G	0.407	0.081076	0.0123794	2.1319e-07	QTL:10:BW_meanTemp	Birth Weight	Mean Temperature
6	37821595	43706631	G	A	0.407	0.0810475	0.0123794	2.15276e-07	QTL:10:BW_meanTemp	Birth Weight	Mean Temperature
6	37822623	42820832	A	C	0.461	0.0855201	0.0121915	2.76862e-08	QTL:10:BW_meanTemp	Birth Weight	Mean Temperature
6	37831626	110884577	G	T	0.407	0.0815072	0.0123873	1.87159e-07	QTL:10:BW_meanTemp	Birth Weight	Mean Temperature
6	37838622	137690924	G	T	0.415	0.079534	0.0123721	3.54433e-07	QTL:10:BW_meanTemp	Birth Weight	Mean Temperature
6	38038404	135190758	C	A	0.22	0.0839983	0.0150061	9.22293e-06	QTL:11:BW_meanTemp	Birth Weight	Mean Temperature
6	39733610	43461215	A	G	0.372	0.0745896	0.0128757	4.44795e-06	QTL:12:BW_meanTemp	Birth Weight	Mean Temperature
6	39784052	111018176	T	C	0.183	0.0917691	0.0162897	8.07851e-06	QTL:12:BW_meanTemp	Birth Weight	Mean Temperature
6	40040343	110956813	G	A	0.34	0.0789276	0.0130652	1.7057e-06	QTL:13:BW_meanTemp	Birth Weight	Mean Temperature
6	41452140	-	T	C	0.336	0.0812985	0.0126517	3.58236e-07	QTL:14:BW_meanTemp	Birth Weight	Mean Temperature
6	41493376	109325327	G	A	0.372	0.0726438	0.0125193	4.29076e-06	QTL:15:BW_meanTemp	Birth Weight	Mean Temperature
6	82186837	111030267	C	A	0.427	-0.0689058	0.0120818	6.23535e-06	QTL:16:BW_meanTemp	Birth Weight	Mean Temperature
6	84203997	136961414	T	C	0.403	-0.0802832	0.0122106	1.91183e-07	QTL:17:BW_meanTemp	Birth Weight	Mean Temperature
7	89257142	135564815	T	C	0.464	-0.0730466	0.0117919	9.24971e-07	QTL:18:BW_meanTemp	Birth Weight	Mean Temperature
7	89260905	136774349	T	C	0.464	-0.0731098	0.0117917	9.04781e-07	QTL:18:BW_meanTemp	Birth Weight	Mean Temperature
7	89265342	135118359	C	T	0.469	-0.073898	0.011788	6.84498e-07	QTL:18:BW_meanTemp	Birth Weight	Mean Temperature
6	30910038	134507148	T	C	0.321	0.0743059	0.0124749	5.46035e-06	QTL:1:BW_minTemp	Birth Weight	Minimum Temperature
6	34187155	110986458	A	G	0.229	0.0845581	0.0135773	2.00236e-06	QTL:2:BW_minTemp	Birth Weight	Minimum Temperature
6	35157409	133964846	C	T	0.474	0.0662015	0.0111722	6.10413e-06	QTL:3:BW_minTemp	Birth Weight	Minimum Temperature
6	37032906	134214719	T	G	0.181	0.088852	0.0151061	7.14086e-06	QTL:4:BW_minTemp	Birth Weight	Minimum Temperature
6	37035186	109920258	T	C	0.192	0.0870214	0.0147857	7.04794e-06	QTL:4:BW_minTemp	Birth Weight	Minimum Temperature
6	37049538	110638909	G	A	0.378	0.0738097	0.0119931	2.63843e-06	QTL:4:BW_minTemp	Birth Weight	Minimum Temperature
6	37138139	135565978	C	T	0.412	0.079114	0.0118045	3.14612e-07	QTL:4:BW_minTemp	Birth Weight	Minimum Temperature
6	37142174	81147999	G	A	0.466	0.0857723	0.0117185	2.34075e-08	QTL:4:BW_minTemp	Birth Weight	Minimum Temperature
6	37211057	109849093	A	G	0.394	0.0756275	0.0119193	1.28285e-06	QTL:5:BW_minTemp	Birth Weight	Minimum Temperature
6	37214068	110793327	T	C	0.394	0.0756275	0.0119193	1.28285e-06	QTL:5:BW_minTemp	Birth Weight	Minimum Temperature
6	37221776	136542559	T	C	0.413	0.0728397	0.0118144	2.53228e-06	QTL:5:BW_minTemp	Birth Weight	Minimum Temperature
6	37252978	133016139	G	A	0.399	0.0706014	0.0118791	5.72528e-06	QTL:6:BW_minTemp	Birth Weight	Minimum Temperature
6	37270930	110406669	G	T	0.4	0.0698191	0.0118753	7.20519e-06	QTL:6:BW_minTemp	Birth Weight	Minimum Temperature
6	37300872	-	G	C	0.388	0.071151	0.0117685	3.94056e-06	QTL:7:BW_minTemp	Birth Weight	Minimum Temperature
6	37301959	109448564	A	G	0.387	0.0723526	0.0118311	3.04903e-06	QTL:7:BW_minTemp	Birth Weight	Minimum Temperature
6	37302499	109436638	C	A	0.388	0.0713308	0.0117679	3.72139e-06	QTL:7:BW_minTemp	Birth Weight	Minimum Temperature
6	37305466	137844992	C	T	0.388	0.0734425	0.0117229	1.74092e-06	QTL:7:BW_minTemp	Birth Weight	Minimum Temperature
6	37343379	-	T	G	0.427	0.0827314	0.0116292	5.68708e-08	QTL:7:BW_minTemp	Birth Weight	Minimum Temperature
6	37374314	-	C	A	0.389	0.0724338	0.0117039	2.31883e-06	QTL:7:BW_minTemp	Birth Weight	Minimum Temperature
6	37395313	110908263	G	A	0.389	0.0736971	0.0117001	1.53022e-06	QTL:7:BW_minTemp	Birth Weight	Minimum Temperature
6	37396789	110386170	T	G	0.389	0.0736971	0.0117001	1.53022e-06	QTL:7:BW_minTemp	Birth Weight	Minimum Temperature
6	37400741	110419157	T	G	0.386	0.0710036	0.011898	5.24197e-06	QTL:7:BW_minTemp	Birth Weight	Minimum Temperature
6	37403224	109924798	T	C	0.389	0.0738077	0.0117002	1.47634e-06	QTL:7:BW_minTemp	Birth Weight	Minimum Temperature
6	37418164	110305942	A	G	0.427	0.0831455	0.0116229	4.80313e-08	QTL:7:BW_minTemp	Birth Weight	Minimum Temperature
6	37432458	109433354	G	A	0.389	0.0741561	0.0116989	1.31392e-06	QTL:7:BW_minTemp	Birth Weight	Minimum Temperature
6	37435861	81131480	T	C	0.389	0.0740067	0.0116978	1.37646e-06	QTL:7:BW_minTemp	Birth Weight	Minimum Temperature
6	37521235	110128085	T	G	0.408	0.0849899	0.0117635	3.53262e-08	QTL:7:BW_minTemp	Birth Weight	Minimum Temperature
6	37683699	136807875	T	C	0.367	0.0722472	0.012098	5.16383e-06	QTL:7:BW_minTemp	Birth Weight	Minimum Temperature
6	37796921	137167351	G	A	0.407	0.0800894	0.0116535	1.56808e-07	QTL:8:BW_minTemp	Birth Weight	Minimum Temperature
6	37804003	109283286	T	C	0.401	0.0726296	0.0117451	2.36284e-06	QTL:8:BW_minTemp	Birth Weight	Minimum Temperature
6	37810505	135351468	G	A	0.407	0.0801584	0.011653	1.52836e-07	QTL:8:BW_minTemp	Birth Weight	Minimum Temperature
6	37811600	108950522	A	G	0.407	0.0803897	0.0116529	1.40736e-07	QTL:8:BW_minTemp	Birth Weight	Minimum Temperature
6	37812521	133278590	G	A	0.406	0.0799204	0.0116981	1.85368e-07	QTL:8:BW_minTemp	Birth Weight	Minimum Temperature
6	37813572	109165562	A	G	0.403	0.079137	0.0118577	3.524e-07	QTL:8:BW_minTemp	Birth Weight	Minimum Temperature
6	37814928	110350585	T	C	0.406	0.0799204	0.0116981	1.85368e-07	QTL:8:BW_minTemp	Birth Weight	Minimum Temperature
6	37815615	110009223	C	A	0.407	0.0803897	0.0116529	1.40736e-07	QTL:8:BW_minTemp	Birth Weight	Minimum Temperature
6	37816231	135568791	C	T	0.404	0.0801396	0.0117461	1.92554e-07	QTL:8:BW_minTemp	Birth Weight	Minimum Temperature
6	37817589	81151923	T	C	0.407	0.0799284	0.011653	1.65781e-07	QTL:8:BW_minTemp	Birth Weight	Minimum Temperature
6	37818195	135144430	T	C	0.404	0.0787178	0.0117474	3.16055e-07	QTL:8:BW_minTemp	Birth Weight	Minimum Temperature
6	37819224	136490720	A	G	0.407	0.0795527	0.0116535	1.89544e-07	QTL:8:BW_minTemp	Birth Weight	Minimum Temperature
6	37821595	43706631	G	A	0.407	0.0795208	0.0116535	1.91697e-07	QTL:8:BW_minTemp	Birth Weight	Minimum Temperature
6	37822623	42820832	A	C	0.461	0.0870947	0.0115215	8.05021e-09	QTL:8:BW_minTemp	Birth Weight	Minimum Temperature
6	37831626	110884577	G	T	0.407	0.0799578	0.0116603	1.67002e-07	QTL:8:BW_minTemp	Birth Weight	Minimum Temperature
6	37838622	137690924	G	T	0.415	0.0794321	0.0116524	1.97263e-07	QTL:8:BW_minTemp	Birth Weight	Minimum Temperature
6	37902755	109190243	C	A	0.38	0.0692407	0.0118452	8.13108e-06	QTL:8:BW_minTemp	Birth Weight	Minimum Temperature
6	37905296	110418073	G	T	0.38	0.0692407	0.0118452	8.13108e-06	QTL:8:BW_minTemp	Birth Weight	Minimum Temperature
6	39730068	135312587	A	G	0.36	0.0736434	0.0123706	5.52564e-06	QTL:9:BW_minTemp	Birth Weight	Minimum Temperature
6	39733610	43461215	A	G	0.372	0.0771446	0.0121316	1.21542e-06	QTL:9:BW_minTemp	Birth Weight	Minimum Temperature
6	40040343	110956813	G	A	0.34	0.0765264	0.0122697	1.93435e-06	QTL:10:BW_minTemp	Birth Weight	Minimum Temperature
6	41452140	-	T	C	0.336	0.0776876	0.0118511	5.65364e-07	QTL:11:BW_minTemp	Birth Weight	Minimum Temperature
6	41493376	109325327	G	A	0.372	0.0708654	0.0117568	4.21403e-06	QTL:12:BW_minTemp	Birth Weight	Minimum Temperature
6	84203997	136961414	T	C	0.403	-0.0752311	0.0115488	6.64832e-07	QTL:13:BW_minTemp	Birth Weight	Minimum Temperature
7	89257142	135564815	T	C	0.464	-0.0698313	0.0111535	1.7672e-06	QTL:14:BW_minTemp	Birth Weight	Minimum Temperature
7	89260905	136774349	T	C	0.464	-0.0699752	0.0111524	1.67884e-06	QTL:14:BW_minTemp	Birth Weight	Minimum Temperature
7	89265342	135118359	C	T	0.469	-0.0707632	0.0111472	1.26759e-06	QTL:14:BW_minTemp	Birth Weight	Minimum Temperature
9	49186903	110711364	C	T	0.157	-0.842939	0.150526	8.422e-06	QTL:1:BW_minVapor	Birth Weight	Minimum Vapor Pressure Deficit
20	7614621	110595654	G	A	0.378	0.599068	0.107828	9.91342e-06	QTL:2:BW_minVapor	Birth Weight	Minimum Vapor Pressure Deficit
6	34187155	110986458	A	G	0.229	0.000934799	0.000162267	1.07874e-06	QTL:1:BW_precip	Birth Weight	Precipitation
6	34291379	110754910	A	G	0.232	0.000852078	0.00016276	9.32903e-06	QTL:2:BW_precip	Birth Weight	Precipitation
6	34297835	136228816	C	A	0.232	0.000870994	0.000161999	5.32133e-06	QTL:2:BW_precip	Birth Weight	Precipitation
6	34299521	110138126	C	T	0.221	0.000859799	0.00016421	9.29992e-06	QTL:2:BW_precip	Birth Weight	Precipitation
6	37049538	110638909	G	A	0.378	0.000747217	0.000142848	9.48947e-06	QTL:3:BW_precip	Birth Weight	Precipitation
6	37138139	135565978	C	T	0.412	0.000759375	0.000141667	5.68025e-06	QTL:3:BW_precip	Birth Weight	Precipitation
6	37142174	81147999	G	A	0.466	0.000924837	0.000141339	3.05685e-08	QTL:3:BW_precip	Birth Weight	Precipitation
6	37211057	109849093	A	G	0.394	0.000787069	0.000141312	2.41623e-06	QTL:4:BW_precip	Birth Weight	Precipitation
6	37214068	110793327	T	C	0.394	0.000787069	0.000141312	2.41623e-06	QTL:4:BW_precip	Birth Weight	Precipitation
6	37300872	-	G	C	0.388	0.000738615	0.000140091	8.05796e-06	QTL:5:BW_precip	Birth Weight	Precipitation
6	37301959	109448564	A	G	0.387	0.000742459	0.000140137	7.27889e-06	QTL:5:BW_precip	Birth Weight	Precipitation
6	37302499	109436638	C	A	0.388	0.000742077	0.000140086	7.30152e-06	QTL:5:BW_precip	Birth Weight	Precipitation
6	37305466	137844992	C	T	0.388	0.000743983	0.000140111	6.94419e-06	QTL:5:BW_precip	Birth Weight	Precipitation
6	37343379	-	T	G	0.427	0.000859455	0.000140172	2.1034e-07	QTL:5:BW_precip	Birth Weight	Precipitation
6	37374314	-	C	A	0.389	0.000739798	0.000140179	7.89669e-06	QTL:5:BW_precip	Birth Weight	Precipitation
6	37395313	110908263	G	A	0.389	0.00075416	0.000140147	5.22192e-06	QTL:5:BW_precip	Birth Weight	Precipitation
6	37396789	110386170	T	G	0.389	0.00075416	0.000140147	5.22192e-06	QTL:5:BW_precip	Birth Weight	Precipitation
6	37400741	110419157	T	G	0.386	0.000732241	0.000140135	9.69965e-06	QTL:5:BW_precip	Birth Weight	Precipitation
6	37403224	109924798	T	C	0.389	0.000753971	0.000140162	5.26259e-06	QTL:5:BW_precip	Birth Weight	Precipitation
6	37418164	110305942	A	G	0.427	0.000867156	0.000140117	1.61923e-07	QTL:5:BW_precip	Birth Weight	Precipitation
6	37432458	109433354	G	A	0.389	0.000759342	0.000140154	4.50285e-06	QTL:5:BW_precip	Birth Weight	Precipitation
6	37435861	81131480	T	C	0.389	0.000762444	0.000140142	4.10837e-06	QTL:5:BW_precip	Birth Weight	Precipitation
6	37521235	110128085	T	G	0.408	0.000930013	0.000141764	2.81736e-08	QTL:5:BW_precip	Birth Weight	Precipitation
6	37683699	136807875	T	C	0.367	0.000804891	0.000142483	1.73451e-06	QTL:5:BW_precip	Birth Weight	Precipitation
6	37709725	135343689	A	G	0.353	0.00077379	0.000143546	5.02952e-06	QTL:5:BW_precip	Birth Weight	Precipitation
6	37719635	136542067	A	G	0.353	0.00077379	0.000143546	5.02952e-06	QTL:5:BW_precip	Birth Weight	Precipitation
6	37736960	81167123	G	C	0.119	0.00117125	0.000215349	4.1363e-06	QTL:5:BW_precip	Birth Weight	Precipitation
6	37741893	109950161	A	G	0.355	0.000767722	0.000143417	5.84653e-06	QTL:5:BW_precip	Birth Weight	Precipitation
6	37749840	110925789	T	C	0.355	0.000769129	0.000143423	5.62624e-06	QTL:5:BW_precip	Birth Weight	Precipitation
6	37752740	108971695	C	T	0.355	0.000777366	0.000143379	4.43311e-06	QTL:5:BW_precip	Birth Weight	Precipitation
6	37796921	137167351	G	A	0.407	0.000743641	0.000140142	7.04361e-06	QTL:6:BW_precip	Birth Weight	Precipitation
6	37810505	135351468	G	A	0.407	0.000746746	0.000140114	6.42217e-06	QTL:6:BW_precip	Birth Weight	Precipitation
6	37811600	108950522	A	G	0.407	0.000748558	0.000140117	6.10199e-06	QTL:6:BW_precip	Birth Weight	Precipitation
6	37812521	133278590	G	A	0.406	0.000751675	0.000140135	5.59694e-06	QTL:6:BW_precip	Birth Weight	Precipitation
6	37813572	109165562	A	G	0.403	0.000735333	0.000140149	8.91289e-06	QTL:6:BW_precip	Birth Weight	Precipitation
6	37814928	110350585	T	C	0.406	0.000751675	0.000140135	5.59694e-06	QTL:6:BW_precip	Birth Weight	Precipitation
6	37815615	110009223	C	A	0.407	0.000748558	0.000140117	6.10199e-06	QTL:6:BW_precip	Birth Weight	Precipitation
6	37816231	135568791	C	T	0.404	0.000756218	0.000140135	4.91278e-06	QTL:6:BW_precip	Birth Weight	Precipitation
6	37817589	81151923	T	C	0.407	0.000745006	0.000140115	6.74956e-06	QTL:6:BW_precip	Birth Weight	Precipitation
6	37818195	135144430	T	C	0.404	0.000744404	0.000140128	6.87935e-06	QTL:6:BW_precip	Birth Weight	Precipitation
6	37819224	136490720	A	G	0.407	0.000739129	0.000140127	7.98502e-06	QTL:6:BW_precip	Birth Weight	Precipitation
6	37821595	43706631	G	A	0.407	0.000739103	0.000140126	7.98866e-06	QTL:6:BW_precip	Birth Weight	Precipitation
6	37822623	42820832	A	C	0.461	0.00081844	0.000139911	7.35211e-07	QTL:6:BW_precip	Birth Weight	Precipitation
6	37831626	110884577	G	T	0.407	0.000744564	0.00014023	6.95425e-06	QTL:6:BW_precip	Birth Weight	Precipitation
6	37838622	137690924	G	T	0.415	0.000767396	0.000140208	3.59535e-06	QTL:6:BW_precip	Birth Weight	Precipitation
6	38468101	132767723	A	G	0.214	0.000880316	0.000166083	7.21044e-06	QTL:7:BW_precip	Birth Weight	Precipitation
6	38469318	134646397	T	C	0.214	0.000880316	0.000166083	7.21044e-06	QTL:7:BW_precip	Birth Weight	Precipitation
6	39730068	135312587	A	G	0.36	0.000774647	0.000145961	7.02009e-06	QTL:8:BW_precip	Birth Weight	Precipitation
6	39733610	43461215	A	G	0.372	0.000798585	0.000143187	2.34217e-06	QTL:8:BW_precip	Birth Weight	Precipitation
6	40040343	110956813	G	A	0.34	0.000794895	0.000146515	4.36958e-06	QTL:9:BW_precip	Birth Weight	Precipitation
6	67965652	109094351	T	C	0.169	0.000972504	0.000185391	8.95187e-06	QTL:10:BW_precip	Birth Weight	Precipitation
6	67971876	136401953	T	G	0.169	0.000972504	0.000185391	8.95187e-06	QTL:10:BW_precip	Birth Weight	Precipitation
6	67984732	136225068	A	G	0.169	0.000972557	0.000185395	8.94568e-06	QTL:10:BW_precip	Birth Weight	Precipitation
6	67991798	41653781	A	C	0.271	0.000812762	0.000151428	5.52212e-06	QTL:10:BW_precip	Birth Weight	Precipitation
6	67992474	110003204	A	G	0.266	0.0008456	0.000151662	2.35837e-06	QTL:10:BW_precip	Birth Weight	Precipitation
6	67996664	133796544	T	C	0.283	0.000790804	0.000150147	8.23587e-06	QTL:10:BW_precip	Birth Weight	Precipitation
6	67997838	135110313	C	T	0.284	0.000783295	0.000150093	9.94955e-06	QTL:10:BW_precip	Birth Weight	Precipitation
6	67998912	132648858	C	T	0.175	0.000959877	0.000183554	9.54288e-06	QTL:10:BW_precip	Birth Weight	Precipitation
6	67999598	134349036	A	G	0.283	0.000783357	0.000150087	9.92565e-06	QTL:10:BW_precip	Birth Weight	Precipitation
6	68002651	110718506	T	C	0.283	0.000783357	0.000150087	9.92565e-06	QTL:10:BW_precip	Birth Weight	Precipitation
6	68003453	109390663	C	A	0.221	0.000959682	0.000164958	8.44516e-07	QTL:10:BW_precip	Birth Weight	Precipitation
6	68004317	109446090	G	T	0.221	0.000958255	0.000164961	8.77115e-07	QTL:10:BW_precip	Birth Weight	Precipitation
6	68005047	135498598	C	T	0.221	0.000960837	0.000164982	8.22374e-07	QTL:10:BW_precip	Birth Weight	Precipitation
6	68007439	109315325	T	C	0.219	0.000963765	0.000165393	8.10964e-07	QTL:10:BW_precip	Birth Weight	Precipitation
6	68008858	108996412	C	T	0.221	0.000960837	0.000164982	8.22374e-07	QTL:10:BW_precip	Birth Weight	Precipitation
6	68011269	110585898	A	G	0.221	0.000960837	0.000164982	8.22374e-07	QTL:10:BW_precip	Birth Weight	Precipitation
6	68012535	109382123	C	A	0.222	0.000976669	0.000164709	5.18335e-07	QTL:10:BW_precip	Birth Weight	Precipitation
6	68013387	110337457	C	T	0.221	0.000960837	0.000164982	8.22374e-07	QTL:10:BW_precip	Birth Weight	Precipitation
6	68014298	137834463	A	C	0.221	0.000960837	0.000164982	8.22374e-07	QTL:10:BW_precip	Birth Weight	Precipitation
6	68015138	109800815	T	C	0.221	0.000960837	0.000164982	8.22374e-07	QTL:10:BW_precip	Birth Weight	Precipitation
6	68016124	109573863	T	C	0.222	0.000976669	0.000164709	5.18335e-07	QTL:10:BW_precip	Birth Weight	Precipitation
6	68017233	110219530	C	T	0.221	0.000958255	0.000164961	8.77115e-07	QTL:10:BW_precip	Birth Weight	Precipitation
6	68029862	109581219	G	A	0.176	0.000956138	0.000183218	9.95561e-06	QTL:10:BW_precip	Birth Weight	Precipitation
6	68044439	109441789	A	G	0.176	0.000956138	0.000183218	9.95561e-06	QTL:10:BW_precip	Birth Weight	Precipitation
7	89257142	135564815	T	C	0.464	-0.000736233	0.000136013	4.59379e-06	QTL:11:BW_precip	Birth Weight	Precipitation
7	89260905	136774349	T	C	0.464	-0.000740857	0.000136038	4.01876e-06	QTL:11:BW_precip	Birth Weight	Precipitation
7	89265342	135118359	C	T	0.469	-0.000736054	0.000135872	4.51465e-06	QTL:11:BW_precip	Birth Weight	Precipitation
5	91916955	109658630	T	C	0.35	0.867867	0.173689	8.77665e-06	QTL:1:BW_SE	Birth Weight	Southeast
6	26341349	137771460	C	A	0.068	1.64855	0.286744	3.15353e-07	QTL:2:BW_SE	Birth Weight	Southeast
6	84274386	109847069	T	G	0.484	-0.708777	0.119985	1.34512e-07	QTL:1:BW_UN	Birth Weight	Upper Midwest & Northeast
11	32915991	109687735	G	A	0.328	0.629063	0.125395	7.5175e-06	QTL:2:BW_UN	Birth Weight	Upper Midwest & Northeast
9	89528896	133234315	T	C	0.1	-11.5702	2.55523	8.92545e-06	QTL:1:WW_DA	Weaning Weight	Desert & Arid Prairie
9	89534707	135806262	A	G	0.1	-11.5702	2.55523	8.92545e-06	QTL:1:WW_DA	Weaning Weight	Desert & Arid Prairie
9	89535966	134562698	A	C	0.1	-11.5702	2.55523	8.92545e-06	QTL:1:WW_DA	Weaning Weight	Desert & Arid Prairie
5	59581513	137026879	T	C	0.327	-0.00271211	0.000578721	7.75648e-06	QTL:1:WW_elev	Weaning Weight	Elevation
5	59597977	109325016	C	T	0.327	-0.00269561	0.000578827	8.83826e-06	QTL:1:WW_elev	Weaning Weight	Elevation
5	59608919	136694119	A	G	0.328	-0.00270318	0.000579483	8.53807e-06	QTL:1:WW_elev	Weaning Weight	Elevation
6	14372696	42279186	G	A	0.189	-0.00330239	0.000713392	9.99794e-06	QTL:2:WW_elev	Weaning Weight	Elevation
15	9792092	110509818	A	G	0.245	-0.00321396	0.000631551	1.20036e-06	QTL:3:WW_elev	Weaning Weight	Elevation
15	11646233	109711125	C	A	0.184	-0.00353868	0.000744555	5.75883e-06	QTL:4:WW_elev	Weaning Weight	Elevation
17	25361134	133823970	C	A	0.029	-0.00810099	0.0017275	7.6522e-06	QTL:5:WW_elev	Weaning Weight	Elevation
18	54704550	-	T	C	0.285	-0.00306962	0.000611519	1.67198e-06	QTL:6:WW_elev	Weaning Weight	Elevation
18	55100653	109171644	T	G	0.389	-0.00270788	0.000570818	5.99435e-06	QTL:7:WW_elev	Weaning Weight	Elevation
18	55101656	132867876	A	G	0.432	0.00264473	0.000569282	9.29116e-06	QTL:7:WW_elev	Weaning Weight	Elevation
18	55123441	-	A	T	0.306	-0.00293125	0.000596669	2.76521e-06	QTL:7:WW_elev	Weaning Weight	Elevation
18	55125421	110839083	G	T	0.307	-0.00293165	0.000596511	2.73993e-06	QTL:7:WW_elev	Weaning Weight	Elevation
18	55126903	109891377	C	T	0.305	-0.0031393	0.000598279	5.54686e-07	QTL:7:WW_elev	Weaning Weight	Elevation
18	55133783	109287920	G	T	0.307	-0.00300403	0.000596548	1.54936e-06	QTL:7:WW_elev	Weaning Weight	Elevation
18	55134785	109848909	C	T	0.308	-0.00298822	0.000596464	1.75143e-06	QTL:7:WW_elev	Weaning Weight	Elevation
25	20580346	137668873	A	G	0.443	-2.943	0.663735	9.33323e-06	QTL:1:WW_FB	Weaning Weight	Fescue Belt
8	24715349	-	T	G	0.475	3.57673	0.746717	9.65681e-06	QTL:1:WW_FM	Weaning Weight	Forested Mountains
15	9792092	110509818	A	G	0.245	-4.5407	0.835853	5.23451e-07	QTL:2:WW_FM	Weaning Weight	Forested Mountains
15	11646233	109711125	C	A	0.184	-5.05653	1.00908	3.67845e-06	QTL:3:WW_FM	Weaning Weight	Forested Mountains
15	11650414	109605952	G	T	0.17	-5.25318	1.05324	4.08236e-06	QTL:3:WW_FM	Weaning Weight	Forested Mountains
15	11734610	136825255	A	G	0.391	-3.68773	0.763612	8.15535e-06	QTL:4:WW_FM	Weaning Weight	Forested Mountains
15	11784408	109975020	C	T	0.404	-3.86359	0.762735	2.88348e-06	QTL:4:WW_FM	Weaning Weight	Forested Mountains
15	11787541	109460321	G	A	0.4	-3.88435	0.762382	2.52327e-06	QTL:4:WW_FM	Weaning Weight	Forested Mountains
15	11819605	136978696	T	G	0.401	-3.82284	0.759411	3.32117e-06	QTL:4:WW_FM	Weaning Weight	Forested Mountains
15	11820292	109575197	T	C	0.402	-3.80015	0.760033	3.86433e-06	QTL:4:WW_FM	Weaning Weight	Forested Mountains
15	11824457	134346829	A	G	0.401	-3.84671	0.760471	2.97725e-06	QTL:4:WW_FM	Weaning Weight	Forested Mountains
15	11834126	110548520	A	G	0.401	-3.7761	0.760521	4.50955e-06	QTL:4:WW_FM	Weaning Weight	Forested Mountains
15	11835723	134206198	C	T	0.401	-3.84641	0.760435	2.97931e-06	QTL:4:WW_FM	Weaning Weight	Forested Mountains
15	11838114	109507312	C	T	0.401	-3.83851	0.760174	3.09733e-06	QTL:4:WW_FM	Weaning Weight	Forested Mountains
15	11842118	137128859	C	T	0.402	-3.7942	0.760115	4.0107e-06	QTL:4:WW_FM	Weaning Weight	Forested Mountains
15	11843132	135614579	T	C	0.401	-3.82272	0.761063	3.48965e-06	QTL:4:WW_FM	Weaning Weight	Forested Mountains
15	11843824	133187991	C	T	0.402	-3.80566	0.760374	3.77934e-06	QTL:4:WW_FM	Weaning Weight	Forested Mountains
15	55998436	-	G	A	0.06	-6.7849	1.41116	8.93712e-06	QTL:5:WW_FM	Weaning Weight	Forested Mountains
4	71097371	137725478	T	C	0.157	-4.11961	0.88285	7.50783e-06	QTL:1:WW_HP	Weaning Weight	High Plains
4	71100682	137469917	A	G	0.177	-4.54688	0.856675	3.51281e-07	QTL:1:WW_HP	Weaning Weight	High Plains
4	71101797	108978630	A	G	0.177	-4.49822	0.856041	4.58507e-07	QTL:1:WW_HP	Weaning Weight	High Plains
4	71103147	132921676	A	G	0.178	-4.47365	0.855838	5.25962e-07	QTL:1:WW_HP	Weaning Weight	High Plains
4	71104091	134569448	G	A	0.178	-4.47696	0.85587	5.1643e-07	QTL:1:WW_HP	Weaning Weight	High Plains
4	71104948	135503706	G	A	0.18	-4.55717	0.847724	2.48288e-07	QTL:1:WW_HP	Weaning Weight	High Plains
4	71107227	133076749	T	C	0.177	-4.48169	0.856272	5.08583e-07	QTL:1:WW_HP	Weaning Weight	High Plains
4	71131016	136301977	C	T	0.211	-3.77813	0.802483	6.21832e-06	QTL:1:WW_HP	Weaning Weight	High Plains
4	71135166	134442367	T	C	0.211	-3.77813	0.802483	6.21832e-06	QTL:1:WW_HP	Weaning Weight	High Plains
4	71141883	133409432	G	A	0.199	-4.30024	0.821433	5.05828e-07	QTL:1:WW_HP	Weaning Weight	High Plains
11	96172408	134790436	G	A	0.185	3.92189	0.842896	7.97276e-06	QTL:2:WW_HP	Weaning Weight	High Plains
11	96177769	133913097	G	A	0.185	3.9299	0.846049	8.25842e-06	QTL:2:WW_HP	Weaning Weight	High Plains
9	86965893	-	C	TRUE	0.25	0.426419	0.0910337	2.84196e-06	QTL:1:WW_maxTemp	Weaning Weight	Maximum Temperature
9	8150892	133624451	T	C	0.297	-0.490103	0.107289	4.97198e-06	QTL:1:WW_maxVapor	Weaning Weight	Maximum Vapor Pressure Deficit
9	28916632	136525815	T	C	0.404	-0.469205	0.102523	4.77404e-06	QTL:2:WW_maxVapor	Weaning Weight	Maximum Vapor Pressure Deficit
9	86965893	-	C	T	0.25	0.556527	0.117782	2.32712e-06	QTL:3:WW_maxVapor	Weaning Weight	Maximum Vapor Pressure Deficit
9	86978294	135812745	T	G	0.232	0.533669	0.120393	9.38843e-06	QTL:3:WW_maxVapor	Weaning Weight	Maximum Vapor Pressure Deficit
19	53679369	109970198	A	G	0.31	-0.515432	0.111812	4.07214e-06	QTL:4:WW_maxVapor	Weaning Weight	Maximum Vapor Pressure Deficit
19	53679447	-	T	G	0.309	-0.497038	0.111754	8.76242e-06	QTL:4:WW_maxVapor	Weaning Weight	Maximum Vapor Pressure Deficit
19	53681044	110023373	C	A	0.309	-0.518666	0.1116	3.39504e-06	QTL:4:WW_maxVapor	Weaning Weight	Maximum Vapor Pressure Deficit
19	53681789	110071922	A	G	0.309	-0.528285	0.111885	2.36586e-06	QTL:4:WW_maxVapor	Weaning Weight	Maximum Vapor Pressure Deficit
19	53682869	109636233	T	G	0.309	-0.518666	0.1116	3.39504e-06	QTL:4:WW_maxVapor	Weaning Weight	Maximum Vapor Pressure Deficit
19	53684707	109529868	G	A	0.312	-0.546295	0.110831	8.37349e-07	QTL:4:WW_maxVapor	Weaning Weight	Maximum Vapor Pressure Deficit
4	46190578	43395622	A	G	0.096	-0.516418	0.113553	5.47461e-06	QTL:1:WW_dewTemp	Weaning Weight	Mean Dew Point Temperature
15	9775611	109030148	G	A	0.202	0.393502	0.0859247	4.70582e-06	QTL:2:WW_dewTemp	Weaning Weight	Mean Dew Point Temperature
15	9792092	110509818	A	G	0.245	0.409466	0.0791352	2.32557e-07	QTL:2:WW_dewTemp	Weaning Weight	Mean Dew Point Temperature
19	30071732	134068908	G	A	0.138	-0.424622	0.094841	7.63367e-06	QTL:3:WW_dewTemp	Weaning Weight	Mean Dew Point Temperature
15	9792092	110509818	A	G	0.245	0.490807	0.10243	1.67443e-06	QTL:1:WW_meanTemp	Weaning Weight	Mean Temperature
9	100748347	110858562	A	C	0.349	0.349687	0.0778134	7.05864e-06	QTL:1:WW_minTemp	Weaning Weight	Minimum Temperature
9	100755717	111004571	C	T	0.351	0.345677	0.0777286	8.77743e-06	QTL:1:WW_minTemp	Weaning Weight	Minimum Temperature
15	9665125	136543634	C	T	0.027	-0.868192	0.194946	8.52516e-06	QTL:2:WW_minTemp	Weaning Weight	Minimum Temperature
15	9670553	134179766	G	A	0.027	-0.852182	0.191479	8.64384e-06	QTL:3:WW_minTemp	Weaning Weight	Minimum Temperature
15	9775611	109030148	G	A	0.202	0.429868	0.0942173	5.10531e-06	QTL:4:WW_minTemp	Weaning Weight	Minimum Temperature
15	9792092	110509818	A	G	0.245	0.43906	0.0864902	3.90476e-07	QTL:4:WW_minTemp	Weaning Weight	Minimum Temperature
27	13770666	136408260	A	G	0.487	-0.00391339	0.000884155	9.67925e-06	QTL:1:WW_precip	Weaning Weight	Precipitation
27	13777129	42112959	T	C	0.49	-0.00413936	0.000884783	2.92342e-06	QTL:1:WW_precip	Weaning Weight	Precipitation
27	13778118	41650184	A	G	0.492	-0.00404507	0.000884398	4.8378e-06	QTL:1:WW_precip	Weaning Weight	Precipitation
27	13779592	137055387	T	C	0.49	-0.00405508	0.000885097	4.66335e-06	QTL:1:WW_precip	Weaning Weight	Precipitation
10	52334482	133765244	T	C	0.443	-0.00499161	0.00106076	9.00423e-06	QTL:1:YW_elev	Yearling Weight	Elevation
10	52341822	133869916	T	C	0.445	-0.00502278	0.00106005	7.80358e-06	QTL:1:YW_elev	Yearling Weight	Elevation
10	56731822	136731304	C	T	0.269	0.00578597	0.00121445	6.95656e-06	QTL:2:YW_elev	Yearling Weight	Elevation
10	56735845	134867512	C	T	0.231	0.00629978	0.00128726	3.8897e-06	QTL:2:YW_elev	Yearling Weight	Elevation
10	56742142	110035595	T	C	0.34	0.00572018	0.00113375	1.93762e-06	QTL:2:YW_elev	Yearling Weight	Elevation
10	56745578	110980551	T	C	0.324	0.00567733	0.00114698	3.01481e-06	QTL:2:YW_elev	Yearling Weight	Elevation
10	56746441	134947531	T	C	0.319	0.00584485	0.00114167	1.36717e-06	QTL:2:YW_elev	Yearling Weight	Elevation
10	56752206	110664446	T	C	0.338	0.00531112	0.00112281	8.08541e-06	QTL:2:YW_elev	Yearling Weight	Elevation
19	53285131	110433046	G	A	0.462	-0.00543756	0.00110036	3.13012e-06	QTL:3:YW_elev	Yearling Weight	Elevation
19	53291911	134802217	G	A	0.462	-0.00552278	0.0011023	2.28143e-06	QTL:3:YW_elev	Yearling Weight	Elevation
13	16232193	110995777	G	TRUE	0.034	18.532	3.84352	1.44862e-06	QTL:1:YW_FB	Yearling Weight	Fescue Belt
10	56731822	136731304	C	T	0.269	8.50656	1.57216	9.68954e-07	QTL:1:YW_FM	Yearling Weight	Forested Mountains
10	56735845	134867512	C	T	0.231	8.19037	1.64164	6.27891e-06	QTL:1:YW_FM	Yearling Weight	Forested Mountains
10	56742142	110035595	T	C	0.34	8.07201	1.47158	6.86371e-07	QTL:1:YW_FM	Yearling Weight	Forested Mountains
10	56745578	110980551	T	C	0.324	7.88844	1.48506	1.52075e-06	QTL:1:YW_FM	Yearling Weight	Forested Mountains
10	56746441	134947531	T	C	0.319	8.1031	1.47943	7.1271e-07	QTL:1:YW_FM	Yearling Weight	Forested Mountains
10	56752206	110664446	T	C	0.338	7.59887	1.45727	2.35314e-06	QTL:1:YW_FM	Yearling Weight	Forested Mountains
10	56753184	109454890	C	T	0.361	7.42941	1.44714	3.35828e-06	QTL:1:YW_FM	Yearling Weight	Forested Mountains
16	55097939	136267412	G	A	0.133	9.67791	1.98331	9.97019e-06	QTL:1:YW_FM	Yearling Weight	Forested Mountains
20	46061690	135517649	C	TRUE	0.262	6.72168	1.44198	7.45542e-06	QTL:1:YW_HP	Yearling Weight	High Plains
4	66300363	109600708	G	A	0.283	-0.796262	0.17912	8.88299e-06	QTL:1:YW_maxTemp	Yearling Weight	Maximum Temperature
7	31626663	137598535	C	T	0.274	-0.813612	0.181884	7.80342e-06	QTL:2:YW_maxTemp	Yearling Weight	Maximum Temperature
7	33629387	42555136	C	T	0.1	-1.26653	0.270834	2.96431e-06	QTL:3:YW_maxTemp	Yearling Weight	Maximum Temperature
13	50356457	42537089	A	G	0.048	1.84817	0.404829	5.05755e-06	QTL:4:YW_maxTemp	Yearling Weight	Maximum Temperature
21	4105353	110220176	C	TRUE	0.325	1.07841	0.234661	6.36552e-06	QTL:1:YW_maxVapor	Yearling Weight	Maximum Vapor Pressure Deficit
26	39305962	111024941	G	A	0.078	-1.10485	0.242961	5.50553e-06	QTL:1:YW_dewTemp	Yearling Weight	Mean Dew Point Temperature
4	66300363	109600708	G	A	0.283	-0.804155	0.178291	6.558e-06	QTL:1:YW_meanTemp	Yearling Weight	Mean Temperature
7	31626663	137598535	C	T	0.274	-0.802034	0.180467	8.9329e-06	QTL:2:YW_meanTemp	Yearling Weight	Mean Temperature
7	33629387	42555136	C	T	0.1	-1.23974	0.269298	4.21271e-06	QTL:3:YW_meanTemp	Yearling Weight	Mean Temperature
13	50356457	42537089	A	G	0.048	1.70391	0.385026	9.74463e-06	QTL:4:YW_meanTemp	Yearling Weight	Mean Temperature
2	81187988	109164178	G	A	0.341	-6.61524	1.46998	6.8782e-06	QTL:1:YW_minVapor	Yearling Weight	Minimum Vapor Pressure Deficit
26	39305962	111024941	G	A	0.078	-0.0150197	0.00322187	3.1821e-06	QTL:1:YW_precip	Yearling Weight	Precipitation
26	39110716	110394009	G	A	0.386	-11.1221	2.35849	2.44634e-06	QTL:1:YW_SE	Yearling Weight	Southeast
26	39118271	136894947	G	A	0.391	-10.5043	2.33901	7.18466e-06	QTL:1:YW_SE	Yearling Weight	Southeast
11	106354315	110122437	TRUE	C	0.29	8.18081	1.79811	7.86133e-06	QTL:1:YW_UN	Yearling Weight	Upper Midwest & Northeast
