# Supplementary material for: Genome-wide association analyses identify genotype-by-environment interactions of growth traits in Simmental cattle
Source: Sci Rep. 2021 Jun 25;11:13335. doi: 10.1038/s41598-021-92455-x (PMC8233360; doi:10.1038/s41598-021-92455-x)
Supplement: Supplementary file 4 — Supplementary Information 4. [file 41598_2021_92455_MOESM4_ESM.xlsx]

## Sheet: Sheet1
Genome-wide association analyses identify genotype-by-environment interactions of growth traits in Simmental cattle
Camila U. Braz, Troy N. Rowan, Robert D. Schnabel, Jared E. Decker
Chromosome	Position (bp)	rsID	Allele1	Allele0	Reference Allele Frequency	Beta for Birth Weight(kg)	Beta for Weaning Weight (kg)	Beta for Yearling Weight	P-values	QTLID	Envionmental Variable/Ecoregion
4	86338437	133516142	T	G	0.451	-0.621648	1.40492	1.30645	8.17578e-06	QTL:1:MV_FB	Fescue Belt
17	2269700	110158002	C	A	0.376	-0.720392	1.41993	1.72831	4.46494e-07	QTL:2:MV_FB	Fescue Belt
19	41627271	109649979	T	G	0.087	0.999035	-2.12846	3.32223	6.9114e-06	QTL:3:MV_FB	Fescue Belt
27	25898234	42126734	T	C	0.41	-0.286552	-4.49493	-3.04172	2.7312e-06	QTL:4:MV_FB	Fescue Belt
6	30170179	135899490	G	A	0.479	-0.648035	2.20987	1.53314	5.83591e-06	QTL:1:MV_FM	Forested Mountains
4	71093142	134471517	C	T	0.156	-0.143505	-6.18508	-5.47964	2.48663e-06	QTL:1:MV_HP	High Plains
4	71095647	133758698	C	T	0.154	-0.149936	-5.95564	-5.32399	9.12486e-06	QTL:1:MV_HP	High Plains
4	71097371	137725478	T	C	0.157	-0.152482	-6.31062	-5.88688	1.45455e-06	QTL:1:MV_HP	High Plains
4	71099598	133940755	G	A	0.155	-0.149711	-5.94552	-5.19152	8.8831e-06	QTL:1:MV_HP	High Plains
4	71100682	137469917	A	G	0.176	-0.090699	-6.3763	-5.89959	2.71967e-07	QTL:1:MV_HP	High Plains
4	71101797	108978630	A	G	0.176	-0.0894283	-6.34436	-6.05337	3.26328e-07	QTL:1:MV_HP	High Plains
4	71103147	132921676	A	G	0.177	-0.086382	-6.31423	-5.8721	3.50178e-07	QTL:1:MV_HP	High Plains
4	71104091	134569448	G	A	0.177	-0.086382	-6.31423	-5.8721	3.50178e-07	QTL:1:MV_HP	High Plains
4	71104948	135503706	G	A	0.179	-0.0739145	-6.44285	-6.06838	1.29628e-07	QTL:1:MV_HP	High Plains
4	71107227	133076749	T	C	0.177	-0.0753215	-6.3099	-5.89241	3.42312e-07	QTL:1:MV_HP	High Plains
4	71131016	136301977	C	T	0.206	-0.00101851	-5.90362	-6.4492	2.39848e-07	QTL:1:MV_HP	High Plains
4	71135166	134442367	T	C	0.206	-0.00101851	-5.90362	-6.4492	2.39848e-07	QTL:1:MV_HP	High Plains
4	71141883	133409432	G	A	0.197	0.0130281	-6.44739	-6.51695	2.43219e-08	QTL:1:MV_HP	High Plains
1	105878097	-	T	C	0.428	0.0833498	-0.0523793	0.168722	4.86407e-06	QTL:1:MV_maxTemp	Maximum Temperature
6	35516940	109282342	G	A	0.099	0.136358	-0.218922	-0.104701	3.96224e-06	QTL:2:MV_maxTemp	Maximum Temperature
6	40017081	110151003	A	G	0.195	0.104748	-0.245215	-0.206454	6.28943e-07	QTL:3:MV_maxTemp	Maximum Temperature
6	41452140	-	T	C	0.371	0.0932651	-0.0403216	-0.0999581	2.40244e-06	QTL:4:MV_maxTemp	Maximum Temperature
7	33629387	42555136	C	T	0.1	0.0331902	-0.691816	-1.32302	7.49495e-07	QTL:5:MV_maxTemp	Maximum Temperature
12	76398043	137503960	C	A	0.244	-0.088791	-0.43876	-0.435788	9.4828e-06	QTL:6:MV_maxTemp	Maximum Temperature
16	10509257	135521705	C	T	0.199	-0.0870224	-0.490221	-0.606188	9.1721e-06	QTL:7:MV_maxTemp	Maximum Temperature
22	15739253	42974176	A	G	0.028	-0.278789	0.011291	0.112924	2.09955e-06	QTL:8:MV_maxTemp	Maximum Temperature
22	15740451	42974175	A	G	0.028	-0.278789	0.011291	0.112924	2.09955e-06	QTL:8:MV_maxTemp	Maximum Temperature
18	49570457	133850293	A	G	0.468	-0.114872	-0.023084	-0.158101	8.74975e-06	QTL:1:MV_maxVapor	Maximum Vapor Pressure Deficit
18	49573122	136078937	C	T	0.465	-0.11614	-0.0185983	-0.104102	6.49814e-06	QTL:1:MV_maxVapor	Maximum Vapor Pressure Deficit
18	49576068	135945911	A	G	0.465	-0.11614	-0.0185983	-0.104102	6.49814e-06	QTL:1:MV_maxVapor	Maximum Vapor Pressure Deficit
18	49577392	133029298	G	T	0.465	-0.11614	-0.0185983	-0.104102	6.49814e-06	QTL:1:MV_maxVapor	Maximum Vapor Pressure Deficit
18	49578369	134644515	T	C	0.469	-0.115541	-0.0535176	-0.186873	9.78531e-06	QTL:1:MV_maxVapor	Maximum Vapor Pressure Deficit
18	49580224	134954082	C	T	0.466	-0.117121	-0.0440737	-0.123934	6.53455e-06	QTL:1:MV_maxVapor	Maximum Vapor Pressure Deficit
5	4331309	137194444	T	C	0.287	-0.0789859	0.0893544	-0.130642	6.08503e-06	QTL:1:MV_dewTemp	Mean Dew Point Temperature
6	37521235	110128085	T	G	0.451	0.0745552	-0.0791581	0.0544463	7.56036e-06	QTL:2:MV_dewTemp	Mean Dew Point Temperature
6	41452140	-	T	C	0.371	0.080976	0.0203176	0.0415804	8.24566e-06	QTL:3:MV_dewTemp	Mean Dew Point Temperature
14	52925690	42917868	C	A	0.013	-0.0712645	-1.98053	-1.20224	7.21873e-06	QTL:4:MV_dewTemp	Mean Dew Point Temperature
21	24587034	41971023	C	T	0.454	-0.0514577	0.244505	0.438568	3.51061e-06	QTL:5:MV_dewTemp	Mean Dew Point Temperature
27	7955174	134965123	C	T	0.339	-0.0540091	0.328111	0.27633	1.2736e-06	QTL:6:MV_dewTemp	Mean Dew Point Temperature
27	7960275	108951925	C	T	0.339	-0.0540091	0.328111	0.27633	1.2736e-06	QTL:6:MV_dewTemp	Mean Dew Point Temperature
27	7961726	137688641	C	T	0.339	-0.0540091	0.328111	0.27633	1.2736e-06	QTL:6:MV_dewTemp	Mean Dew Point Temperature
27	7965262	110159551	T	C	0.339	-0.0540091	0.328111	0.27633	1.2736e-06	QTL:6:MV_dewTemp	Mean Dew Point Temperature
27	7966275	135739739	C	T	0.339	-0.0540091	0.328111	0.27633	1.2736e-06	QTL:6:MV_dewTemp	Mean Dew Point Temperature
27	7967303	133459221	T	C	0.339	-0.0538686	0.325459	0.267523	1.48487e-06	QTL:6:MV_dewTemp	Mean Dew Point Temperature
27	7972642	137839438	C	T	0.372	-0.0468651	0.311254	0.250554	9.19645e-06	QTL:6:MV_dewTemp	Mean Dew Point Temperature
27	7973325	133832589	G	A	0.372	-0.0475283	0.321269	0.266448	5.1212e-06	QTL:6:MV_dewTemp	Mean Dew Point Temperature
27	7974030	-	G	A	0.371	-0.0479287	0.318651	0.251321	5.54374e-06	QTL:6:MV_dewTemp	Mean Dew Point Temperature
27	7975782	137422386	C	T	0.373	-0.0472766	0.313367	0.246569	7.73125e-06	QTL:6:MV_dewTemp	Mean Dew Point Temperature
27	7977729	132639401	C	T	0.373	-0.0472766	0.313367	0.246569	7.73125e-06	QTL:6:MV_dewTemp	Mean Dew Point Temperature
27	7983534	137097690	A	G	0.338	-0.0531088	0.313717	0.250937	3.01735e-06	QTL:6:MV_dewTemp	Mean Dew Point Temperature
27	7985351	136843611	A	G	0.338	-0.055888	0.323202	0.270236	9.38762e-07	QTL:6:MV_dewTemp	Mean Dew Point Temperature
27	7997345	136163930	T	C	0.341	-0.0561537	0.307066	0.236855	1.68451e-06	QTL:6:MV_dewTemp	Mean Dew Point Temperature
27	7999660	137253183	C	T	0.337	-0.056784	0.269807	0.200409	7.63256e-06	QTL:6:MV_dewTemp	Mean Dew Point Temperature
27	8260699	136196577	G	A	0.322	-0.0684286	0.191443	0.200366	6.0403e-06	QTL:7:MV_dewTemp	Mean Dew Point Temperature
27	8284446	137706798	C	T	0.317	-0.0677132	0.205727	0.234176	5.88232e-06	QTL:7:MV_dewTemp	Mean Dew Point Temperature
27	8285176	109638767	T	C	0.322	-0.0685311	0.188059	0.192234	6.97297e-06	QTL:7:MV_dewTemp	Mean Dew Point Temperature
27	8289670	134681833	G	A	0.321	-0.0670398	0.197936	0.210865	7.77679e-06	QTL:7:MV_dewTemp	Mean Dew Point Temperature
27	8292261	136037556	C	T	0.322	-0.0685311	0.188059	0.192234	6.97297e-06	QTL:7:MV_dewTemp	Mean Dew Point Temperature
1	105878097	-	T	C	0.428	0.0879144	-0.0328588	0.161099	2.30561e-06	QTL:1:MV_meanTemp	Mean Temperature
6	35516940	109282342	G	A	0.099	0.14141	-0.144371	-0.00186055	2.8748e-06	QTL:2:MV_meanTemp	Mean Temperature
6	39397411	42521852	T	C	0.102	0.14728	-0.020029	0.360641	7.39728e-06	QTL:3:MV_meanTemp	Mean Temperature
6	40017081	110151003	A	G	0.195	0.1004	-0.227836	-0.226549	2.14423e-06	QTL:4:MV_meanTemp	Mean Temperature
6	41452140	-	T	C	0.371	0.0977496	-0.0137781	-0.0523039	1.00066e-06	QTL:5:MV_meanTemp	Mean Temperature
7	33629387	42555136	C	T	0.1	0.0385584	-0.691655	-1.29205	8.09252e-07	QTL:6:MV_meanTemp	Mean Temperature
16	36393593	41800207	T	C	0.12	-0.0939448	0.2387	-0.415967	8.7187e-06	QTL:7:MV_meanTemp	Mean Temperature
16	36401665	110676837	T	C	0.121	-0.0949476	0.237761	-0.392348	9.27502e-06	QTL:7:MV_meanTemp	Mean Temperature
23	28490402	134921559	T	G	0.252	0.0925796	0.21763	-0.0567718	6.5468e-06	QTL:8:MV_meanTemp	Mean Temperature
23	28493537	135839581	A	C	0.252	0.0925796	0.21763	-0.0567718	6.5468e-06	QTL:8:MV_meanTemp	Mean Temperature
26	5682475	110197789	C	T	0.489	0.0865192	0.00813054	0.18094	9.92069e-06	QTL:9:MV_meanTemp	Mean Temperature
27	7955174	134965123	C	T	0.339	-0.0657332	0.306184	0.0925876	2.68758e-06	QTL:10:MV_meanTemp	Mean Temperature
27	7960275	108951925	C	T	0.339	-0.0657332	0.306184	0.0925876	2.68758e-06	QTL:10:MV_meanTemp	Mean Temperature
27	7961726	137688641	C	T	0.339	-0.0657332	0.306184	0.0925876	2.68758e-06	QTL:10:MV_meanTemp	Mean Temperature
27	7965262	110159551	T	C	0.339	-0.0657332	0.306184	0.0925876	2.68758e-06	QTL:10:MV_meanTemp	Mean Temperature
27	7966275	135739739	C	T	0.339	-0.0657332	0.306184	0.0925876	2.68758e-06	QTL:10:MV_meanTemp	Mean Temperature
27	7967303	133459221	T	C	0.339	-0.0642811	0.306601	0.0834753	3.42203e-06	QTL:10:MV_meanTemp	Mean Temperature
27	7983534	137097690	A	G	0.338	-0.0633981	0.28541	0.0567141	8.31369e-06	QTL:10:MV_meanTemp	Mean Temperature
27	7985351	136843611	A	G	0.338	-0.0682226	0.293272	0.0709933	2.15013e-06	QTL:10:MV_meanTemp	Mean Temperature
27	7997345	136163930	T	C	0.341	-0.0684856	0.274071	0.0356995	3.23174e-06	QTL:10:MV_meanTemp	Mean Temperature
27	7999660	137253183	C	T	0.337	-0.0713215	0.235695	-0.00452906	5.98936e-06	QTL:10:MV_meanTemp	Mean Temperature
27	8002629	136000017	G	A	0.337	-0.0708514	0.230917	-0.0146073	7.33568e-06	QTL:10:MV_meanTemp	Mean Temperature
27	8008103	135224722	T	C	0.337	-0.0708514	0.230917	-0.0146073	7.33568e-06	QTL:10:MV_meanTemp	Mean Temperature
27	8027132	133823346	C	T	0.338	-0.0702775	0.226532	-0.0155027	9.84019e-06	QTL:10:MV_meanTemp	Mean Temperature
1	105878097	-	T	C	0.428	0.0817895	-0.0169337	0.13009	7.64134e-06	QTL:1:MV_minTemp	Minimum Temperature
6	41452140	-	T	C	0.371	0.0900432	0.00237043	-0.0203162	3.65001e-06	QTL:2:MV_minTemp	Minimum Temperature
7	33629387	42555136	C	T	0.1	0.0374644	-0.644958	-1.17726	3.61448e-06	QTL:3:MV_minTemp	Minimum Temperature
16	36393593	41800207	T	C	0.12	-0.086499	0.258477	-0.363939	8.36395e-06	QTL:4:MV_minTemp	Minimum Temperature
16	36401665	110676837	T	C	0.121	-0.0877254	0.252331	-0.357119	8.37065e-06	QTL:4:MV_minTemp	Minimum Temperature
21	24587034	41971023	C	T	0.454	-0.0537386	0.26807	0.486076	4.64795e-06	QTL:5:MV_minTemp	Minimum Temperature
27	7955174	134965123	C	T	0.339	-0.0616967	0.336716	0.177305	8.6652e-07	QTL:6:MV_minTemp	Minimum Temperature
27	7960275	108951925	C	T	0.339	-0.0616967	0.336716	0.177305	8.6652e-07	QTL:6:MV_minTemp	Minimum Temperature
27	7961726	137688641	C	T	0.339	-0.0616967	0.336716	0.177305	8.6652e-07	QTL:6:MV_minTemp	Minimum Temperature
27	7965262	110159551	T	C	0.339	-0.0616967	0.336716	0.177305	8.6652e-07	QTL:6:MV_minTemp	Minimum Temperature
27	7966275	135739739	C	T	0.339	-0.0616967	0.336716	0.177305	8.6652e-07	QTL:6:MV_minTemp	Minimum Temperature
27	7967303	133459221	T	C	0.339	-0.0607632	0.335756	0.167153	1.06781e-06	QTL:6:MV_minTemp	Minimum Temperature
27	7972642	137839438	C	T	0.372	-0.0524986	0.328285	0.179508	6.33385e-06	QTL:6:MV_minTemp	Minimum Temperature
27	7973325	133832589	G	A	0.372	-0.0533602	0.33925	0.193329	3.40856e-06	QTL:6:MV_minTemp	Minimum Temperature
27	7974030	-	G	A	0.371	-0.0537228	0.336464	0.180599	3.63265e-06	QTL:6:MV_minTemp	Minimum Temperature
27	7975782	137422386	C	T	0.373	-0.0530163	0.331066	0.174714	5.00418e-06	QTL:6:MV_minTemp	Minimum Temperature
27	7977729	132639401	C	T	0.373	-0.0530163	0.331066	0.174714	5.00418e-06	QTL:6:MV_minTemp	Minimum Temperature
27	7979851	109791262	C	T	0.372	-0.0497338	0.332425	0.180086	9.7609e-06	QTL:6:MV_minTemp	Minimum Temperature
27	7983534	137097690	A	G	0.338	-0.0599127	0.319081	0.145399	2.49695e-06	QTL:6:MV_minTemp	Minimum Temperature
27	7985351	136843611	A	G	0.338	-0.0639631	0.327772	0.162596	6.66034e-07	QTL:6:MV_minTemp	Minimum Temperature
27	7997345	136163930	T	C	0.341	-0.0644465	0.309256	0.127591	1.06201e-06	QTL:6:MV_minTemp	Minimum Temperature
27	7999660	137253183	C	T	0.337	-0.0664007	0.266779	0.0839706	3.61637e-06	QTL:6:MV_minTemp	Minimum Temperature
27	8002629	136000017	G	A	0.337	-0.0659684	0.261904	0.0747687	4.6057e-06	QTL:6:MV_minTemp	Minimum Temperature
27	8005365	136999626	C	T	0.337	-0.064041	0.26698	0.0853653	6.54477e-06	QTL:6:MV_minTemp	Minimum Temperature
27	8008103	135224722	T	C	0.337	-0.0659684	0.261904	0.0747687	4.6057e-06	QTL:6:MV_minTemp	Minimum Temperature
27	8021068	135589733	G	A	0.337	-0.0633278	0.261378	0.0600543	8.23073e-06	QTL:6:MV_minTemp	Minimum Temperature
27	8027132	133823346	C	T	0.338	-0.065443	0.256123	0.068983	6.40354e-06	QTL:6:MV_minTemp	Minimum Temperature
27	8040855	137165377	T	C	0.335	-0.0652828	0.248874	0.0888108	9.75091e-06	QTL:6:MV_minTemp	Minimum Temperature
5	4331309	137194444	T	C	0.287	-0.00102295	0.00151619	-0.00120708	7.03185e-06	QTL:1:MV_precip	Precipitation
26	5681300	134943093	C	T	0.491	0.00102004	0.000102187	-0.000193558	8.97353e-06	QTL:2:MV_precip	Precipitation
4	2223443	133414079	T	G	0.1	-2.31654	-0.562504	-4.21553	1.17693e-07	QTL:1:MV_SE	Southeast
5	4159548	133747971	C	T	0.268	-1.40621	-1.54326	-2.45852	9.41124e-06	QTL:2:MV_SE	Southeast
5	4161661	137064164	C	T	0.176	-1.78944	-2.57281	-3.89039	3.24042e-06	QTL:2:MV_SE	Southeast
6	26341349	137771460	C	A	0.074	2.22702	-0.0529463	0.720185	1.09379e-06	QTL:3:MV_SE	Southeast
13	64438853	43715064	C	T	0.303	-1.04802	2.02983	3.99654	5.88485e-06	QTL:4:MV_SE	Southeast
16	49283484	-	G	C	0.069	-2.18941	-0.460126	-9.05971	2.81801e-06	QTL:5:MV_SE	Southeast
16	49515710	-	T	C	0.07	-2.08326	-0.641102	-8.45946	8.32288e-06	QTL:5:MV_SE	Southeast
6	84274386	109847069	T	G	0.494	-0.874109	-1.63233	-3.49921	5.29759e-06	QTL:1:MV_UN	Upper Midwest & Northeast
14	5913538	136536718	C	T	0.139	1.19937	2.47776	6.83421	7.82795e-06	QTL:2:MV_UN	Upper Midwest & Northeast
