# Supplementary material for: Genome-wide association analyses identify genotype-by-environment interactions of growth traits in Simmental cattle
Source: Sci Rep. 2021 Jun 25;11:13335. doi: 10.1038/s41598-021-92455-x (PMC8233360; doi:10.1038/s41598-021-92455-x)
Supplement: Supplementary file 5 — Supplementary Information 5. [file 41598_2021_92455_MOESM5_ESM.xlsx]

## Sheet: Sheet1
Genome-wide association analyses identify genotype-by-environment interactions of growth traits in Simmental cattle
Camila U. Braz, Troy N. Rowan, Robert D. Schnabel, Jared E. Decker
Chromosome	Gene Identification	Gene Name	Start Position (bp)	End Position (bp)	Trait/Analysis	Envionmental Variable/Ecoregion
6	ENSBTAG00000046561	LCORL	37380296	37557106	Birth Weight	Elevation
9	ENSBTAG00000033153	GRIK2	47889245	48618507	Birth Weight	Elevation
6	ENSBTAG00000019808	CCSER1	33504739	34501208	Birth Weight	Precipitation
6	ENSBTAG00000005989	LAP3	37140752	37166191	Birth Weight	Precipitation
6	ENSBTAG00000019441	MED28	37169216	37175026	Birth Weight	Precipitation
6	ENSBTAG00000005932	FAM184B	37181075	37301540	Birth Weight	Precipitation
6	ENSBTAG00000021582	NCAPG	37277323	37378124	Birth Weight	Precipitation
6	ENSBTAG00000011973	DCAF16	37315442	37320955	Birth Weight	Precipitation
6	ENSBTAG00000046561	LCORL	37380296	37557106	Birth Weight	Precipitation
6	ENSBTAG00000005108	SLIT2	39779895	40182890	Birth Weight	Precipitation
6	ENSBTAG00000029783	bta-mir-218-1	40087130	40087239	Birth Weight	Precipitation
6	ENSBTAG00000014601	SGCB	67878832	67905884	Birth Weight	Precipitation
6	ENSBTAG00000018106	SPATA18	67916175	67961503	Birth Weight	Precipitation
6	ENSBTAG00000014599	LRRC66	67852541	67875658	Birth Weight	Precipitation
6	ENSBTAG00000051171	-	68120982	68122161	Birth Weight	Precipitation
1	ENSBTAG00000018489	OTOL1	105877308	105908063	Birth Weight	Mean Temperature
4	ENSBTAG00000017458	CALCR	10781954	10893236	Birth Weight	Mean Temperature
4	ENSBTAG00000036366	bta-mir-653	10822201	10822290	Birth Weight	Mean Temperature
4	ENSBTAG00000044929	bta-mir-489	10822870	10822951	Birth Weight	Mean Temperature
4	ENSBTAG00000014255	VPS50	10600800	10732873	Birth Weight	Mean Temperature
6	ENSBTAG00000019808	CCSER1	33504739	34501208	Birth Weight	Mean Temperature
6	ENSBTAG00000005989	LAP3	37140752	37166191	Birth Weight	Mean Temperature
6	ENSBTAG00000019441	MED28	37169216	37175026	Birth Weight	Mean Temperature
6	ENSBTAG00000005932	FAM184B	37181075	37301540	Birth Weight	Mean Temperature
6	ENSBTAG00000021582	NCAPG	37277323	37378124	Birth Weight	Mean Temperature
6	ENSBTAG00000011973	DCAF16	37315442	37320955	Birth Weight	Mean Temperature
6	ENSBTAG00000046561	LCORL	37380296	37557106	Birth Weight	Mean Temperature
6	ENSBTAG00000005108	SLIT2	39779895	40182890	Birth Weight	Mean Temperature
6	ENSBTAG00000029783	bta-mir-218-1	40087130	40087239	Birth Weight	Mean Temperature
6	ENSBTAG00000047743	KCNIP4	40250033	41576485	Birth Weight	Mean Temperature
6	ENSBTAG00000035726	-	84162691	84164383	Birth Weight	Mean Temperature
6	ENSBTAG00000048013	-	84189236	84210644	Birth Weight	Mean Temperature
6	ENSBTAG00000051713	-	84225831	84251695	Birth Weight	Mean Temperature
6	ENSBTAG00000054846	-	84296707	84402848	Birth Weight	Mean Temperature
6	ENSBTAG00000053068	-	84303790	84317573	Birth Weight	Mean Temperature
6	ENSBTAG00000015572	YTHDC1	84101528	84139895	Birth Weight	Mean Temperature
6	ENSBTAG00000046413	GRID2	30780273	31540156	Birth Weight	Minimum Temperature
6	ENSBTAG00000019808	CCSER1	33504739	34501208	Birth Weight	Minimum Temperature
6	ENSBTAG00000005989	LAP3	37140752	37166191	Birth Weight	Minimum Temperature
6	ENSBTAG00000019441	MED28	37169216	37175026	Birth Weight	Minimum Temperature
6	ENSBTAG00000005932	FAM184B	37181075	37301540	Birth Weight	Minimum Temperature
6	ENSBTAG00000021582	NCAPG	37277323	37378124	Birth Weight	Minimum Temperature
6	ENSBTAG00000011973	DCAF16	37315442	37320955	Birth Weight	Minimum Temperature
6	ENSBTAG00000046561	LCORL	37380296	37557106	Birth Weight	Minimum Temperature
6	ENSBTAG00000005108	SLIT2	39779895	40182890	Birth Weight	Minimum Temperature
6	ENSBTAG00000029783	bta-mir-218-1	40087130	40087239	Birth Weight	Minimum Temperature
6	ENSBTAG00000047743	KCNIP4	40250033	41576485	Birth Weight	Minimum Temperature
6	ENSBTAG00000035726	-	84162691	84164383	Birth Weight	Minimum Temperature
6	ENSBTAG00000048013	-	84189236	84210644	Birth Weight	Minimum Temperature
6	ENSBTAG00000051713	-	84225831	84251695	Birth Weight	Minimum Temperature
6	ENSBTAG00000054846	-	84296707	84402848	Birth Weight	Minimum Temperature
6	ENSBTAG00000053068	-	84303790	84317573	Birth Weight	Minimum Temperature
6	ENSBTAG00000015572	YTHDC1	84101528	84139895	Birth Weight	Minimum Temperature
1	ENSBTAG00000017490	PLD1	95742044	95963408	Birth Weight	Maximum Temperature
4	ENSBTAG00000017458	CALCR	10781954	10893236	Birth Weight	Maximum Temperature
4	ENSBTAG00000036366	bta-mir-653	10822201	10822290	Birth Weight	Maximum Temperature
4	ENSBTAG00000044929	bta-mir-489	10822870	10822951	Birth Weight	Maximum Temperature
4	ENSBTAG00000014255	VPS50	10600800	10732873	Birth Weight	Maximum Temperature
6	ENSBTAG00000019808	CCSER1	33504739	34501208	Birth Weight	Maximum Temperature
6	ENSBTAG00000005989	LAP3	37140752	37166191	Birth Weight	Maximum Temperature
6	ENSBTAG00000019441	MED28	37169216	37175026	Birth Weight	Maximum Temperature
6	ENSBTAG00000005932	FAM184B	37181075	37301540	Birth Weight	Maximum Temperature
6	ENSBTAG00000021582	NCAPG	37277323	37378124	Birth Weight	Maximum Temperature
6	ENSBTAG00000011973	DCAF16	37315442	37320955	Birth Weight	Maximum Temperature
6	ENSBTAG00000046561	LCORL	37380296	37557106	Birth Weight	Maximum Temperature
6	ENSBTAG00000029783	bta-mir-218-1	40087130	40087239	Birth Weight	Maximum Temperature
6	ENSBTAG00000005108	SLIT2	39779895	40182890	Birth Weight	Maximum Temperature
6	ENSBTAG00000047743	KCNIP4	40250033	41576485	Birth Weight	Maximum Temperature
6	ENSBTAG00000035726	-	84162691	84164383	Birth Weight	Maximum Temperature
6	ENSBTAG00000048013	-	84189236	84210644	Birth Weight	Maximum Temperature
6	ENSBTAG00000051713	-	84225831	84251695	Birth Weight	Maximum Temperature
6	ENSBTAG00000054846	-	84296707	84402848	Birth Weight	Maximum Temperature
6	ENSBTAG00000053068	-	84303790	84317573	Birth Weight	Maximum Temperature
6	ENSBTAG00000015572	YTHDC1	84101528	84139895	Birth Weight	Maximum Temperature
6	ENSBTAG00000018134	AREG	89379645	89391792	Birth Weight	Maximum Temperature
6	ENSBTAG00000048934	-	92186997	92188002	Birth Weight	Maximum Temperature
6	ENSBTAG00000008479	CXCL13	92284631	92291191	Birth Weight	Maximum Temperature
6	ENSBTAG00000049571	CNOT6L	92412054	92527559	Birth Weight	Maximum Temperature
6	ENSBTAG00000046413	GRID2	30780273	31540156	Birth Weight	Mean Dew Point Temperature
6	ENSBTAG00000019808	CCSER1	33504739	34501208	Birth Weight	Mean Dew Point Temperature
6	ENSBTAG00000005989	LAP3	37140752	37166191	Birth Weight	Mean Dew Point Temperature
6	ENSBTAG00000019441	MED28	37169216	37175026	Birth Weight	Mean Dew Point Temperature
6	ENSBTAG00000005932	FAM184B	37181075	37301540	Birth Weight	Mean Dew Point Temperature
6	ENSBTAG00000021582	NCAPG	37277323	37378124	Birth Weight	Mean Dew Point Temperature
6	ENSBTAG00000011973	DCAF16	37315442	37320955	Birth Weight	Mean Dew Point Temperature
6	ENSBTAG00000046561	LCORL	37380296	37557106	Birth Weight	Mean Dew Point Temperature
6	ENSBTAG00000005108	SLIT2	39779895	40182890	Birth Weight	Mean Dew Point Temperature
6	ENSBTAG00000029783	bta-mir-218-1	40087130	40087239	Birth Weight	Mean Dew Point Temperature
6	ENSBTAG00000047743	KCNIP4	40250033	41576485	Birth Weight	Mean Dew Point Temperature
6	ENSBTAG00000035726	-	84162691	84164383	Birth Weight	Mean Dew Point Temperature
6	ENSBTAG00000048013	-	84189236	84210644	Birth Weight	Mean Dew Point Temperature
6	ENSBTAG00000051713	-	84225831	84251695	Birth Weight	Mean Dew Point Temperature
6	ENSBTAG00000054846	-	84296707	84402848	Birth Weight	Mean Dew Point Temperature
6	ENSBTAG00000053068	-	84303790	84317573	Birth Weight	Mean Dew Point Temperature
6	ENSBTAG00000015572	YTHDC1	84101528	84139895	Birth Weight	Mean Dew Point Temperature
9	ENSBTAG00000020482	ASCC3	49096929	49429819	Birth Weight	Minimum Vapor Pressure Deficit
20	ENSBTAG00000005633	ARHGEF28	7683041	7967728	Birth Weight	Minimum Vapor Pressure Deficit
1	ENSBTAG00000017490	PLD1	95742044	95963408	Birth Weight	Maximum Vapor Pressure Deficit
5	ENSBTAG00000006040	UHRF1BP1L	64074489	64165062	Birth Weight	Maximum Vapor Pressure Deficit
5	ENSBTAG00000013842	ACTR6	64170245	64189511	Birth Weight	Maximum Vapor Pressure Deficit
5	ENSBTAG00000013859	SCYL2	64220436	64277577	Birth Weight	Maximum Vapor Pressure Deficit
19	ENSBTAG00000010637	ARSG	61782347	61886528	Birth Weight	Maximum Vapor Pressure Deficit
19	ENSBTAG00000003074	SLC16A6	61867803	61877805	Birth Weight	Maximum Vapor Pressure Deficit
19	ENSBTAG00000009345	AMZ2	61889073	61897305	Birth Weight	Maximum Vapor Pressure Deficit
19	ENSBTAG00000054453	-	61918012	61918887	Birth Weight	Maximum Vapor Pressure Deficit
19	ENSBTAG00000046174	GNA13	61932055	61960122	Birth Weight	Maximum Vapor Pressure Deficit
19	ENSBTAG00000039556	WIPI1	61752501	61782684	Birth Weight	Maximum Vapor Pressure Deficit
28	ENSBTAG00000019194	SHLD2	41650333	41763371	Birth Weight	Maximum Vapor Pressure Deficit
28	ENSBTAG00000018356	SYT15	41778832	41786982	Birth Weight	Maximum Vapor Pressure Deficit
28	ENSBTAG00000046597	GPRIN2	41805170	41807663	Birth Weight	Maximum Vapor Pressure Deficit
28	ENSBTAG00000007540	GLUD1	41609015	41649016	Birth Weight	Maximum Vapor Pressure Deficit
5	ENSBTAG00000030493	RERGL	91998258	92008654	Birth Weight	Southeast
5	ENSBTAG00000020715	PIK3C2G	91399521	91842738	Birth Weight	Southeast
6	ENSBTAG00000049465	STPG2	26377799	26741120	Birth Weight	Southeast
6	ENSBTAG00000007522	RAP1GDS1	26124919	26275541	Birth Weight	Southeast
3	ENSBTAG00000013241	BSND	91312841	91324220	Birth Weight	High Plains
3	ENSBTAG00000046583	TMEM61	91331869	91344823	Birth Weight	High Plains
3	ENSBTAG00000016990	USP24	91131528	91284630	Birth Weight	High Plains
13	ENSBTAG00000010130	ZNF335	74698317	74716421	Birth Weight	High Plains
13	ENSBTAG00000051048	-	74716442	74720491	Birth Weight	High Plains
13	ENSBTAG00000020676	MMP9	74746976	74754303	Birth Weight	High Plains
13	ENSBTAG00000014179	SLC12A5	74766798	74795844	Birth Weight	High Plains
13	ENSBTAG00000014186	NCOA5	74797673	74824936	Birth Weight	High Plains
13	ENSBTAG00000020736	CD40	74842191	74853116	Birth Weight	High Plains
13	ENSBTAG00000010126	PCIF1	74686117	74698084	Birth Weight	High Plains
13	ENSBTAG00000005672	CDH22	74896588	74980777	Birth Weight	High Plains
6	ENSBTAG00000012818	PDLIM5	29911322	30142653	Birth Weight	Forested Mountains
6	ENSBTAG00000017073	HPGDS	30269614	30303214	Birth Weight	Forested Mountains
6	ENSBTAG00000046561	LCORL	37380296	37557106	Birth Weight	Forested Mountains
9	ENSBTAG00000033153	GRIK2	47889245	48618507	Birth Weight	Forested Mountains
10	ENSBTAG00000053146	bta-mir-2285cr-1	37152687	37152748	Birth Weight	Forested Mountains
10	ENSBTAG00000015142	MAPKBP1	37171212	37219738	Birth Weight	Forested Mountains
10	ENSBTAG00000046607	JMJD7	37222172	37228629	Birth Weight	Forested Mountains
10	ENSBTAG00000006784	PLA2G4B	37229548	37241029	Birth Weight	Forested Mountains
10	ENSBTAG00000048410	-	37241617	37243484	Birth Weight	Forested Mountains
10	ENSBTAG00000006790	SPTBN5	37243193	37288411	Birth Weight	Forested Mountains
10	ENSBTAG00000006792	EHD4	37292701	37379567	Birth Weight	Forested Mountains
10	ENSBTAG00000015138	MGA	37075885	37166996	Birth Weight	Forested Mountains
10	ENSBTAG00000021924	PLA2G4E	37390030	37428653	Birth Weight	Forested Mountains
6	ENSBTAG00000026250	PDHA2	28639989	28641315	Birth Weight	Fescue Belt
6	ENSBTAG00000018885	-	46761718	46763325	Birth Weight	Fescue Belt
6	ENSBTAG00000017837	GABRB1	65611356	66064698	Birth Weight	Fescue Belt
6	ENSBTAG00000016645	GABRA4	65496510	65573542	Birth Weight	Fescue Belt
17	ENSBTAG00000027182	NR3C2	9583647	10018758	Birth Weight	Fescue Belt
6	ENSBTAG00000048013	-	84189236	84210644	Birth Weight	Upper Midwest & Northeast
6	ENSBTAG00000051713	-	84225831	84251695	Birth Weight	Upper Midwest & Northeast
6	ENSBTAG00000054846	-	84296707	84402848	Birth Weight	Upper Midwest & Northeast
6	ENSBTAG00000053068	-	84303790	84317573	Birth Weight	Upper Midwest & Northeast
6	ENSBTAG00000055078	-	84342680	84360501	Birth Weight	Upper Midwest & Northeast
11	ENSBTAG00000024021	NRXN1	32884867	33050686	Birth Weight	Upper Midwest & Northeast
6	ENSBTAG00000018360	MRPL1	92579816	92650666	Birth Weight	Desert & Arid Prairie
6	ENSBTAG00000049571	CNOT6L	92412054	92527559	Birth Weight	Desert & Arid Prairie
29	ENSBTAG00000053576	-	42486497	42488279	Birth Weight	Desert & Arid Prairie
29	ENSBTAG00000015663	STIP1	42496143	42508869	Birth Weight	Desert & Arid Prairie
29	ENSBTAG00000045862	FERMT3	42511025	42529571	Birth Weight	Desert & Arid Prairie
29	ENSBTAG00000016555	TRPT1	42529011	42532064	Birth Weight	Desert & Arid Prairie
29	ENSBTAG00000016559	NUDT22	42531635	42534804	Birth Weight	Desert & Arid Prairie
29	ENSBTAG00000016560	DNAJC4	42534249	42539123	Birth Weight	Desert & Arid Prairie
29	ENSBTAG00000047567	VEGFB	42539450	42542594	Birth Weight	Desert & Arid Prairie
29	ENSBTAG00000013606	FKBP2	42544629	42547701	Birth Weight	Desert & Arid Prairie
29	ENSBTAG00000047265	-	42547910	42550015	Birth Weight	Desert & Arid Prairie
29	ENSBTAG00000012511	BAD	42573709	42585490	Birth Weight	Desert & Arid Prairie
29	ENSBTAG00000012512	GPR137	42587096	42590173	Birth Weight	Desert & Arid Prairie
29	ENSBTAG00000008644	KCNK4	42592282	42599230	Birth Weight	Desert & Arid Prairie
29	ENSBTAG00000008645	ESRRA	42603429	42612003	Birth Weight	Desert & Arid Prairie
29	ENSBTAG00000008646	TRMT112	42611757	42613078	Birth Weight	Desert & Arid Prairie
29	ENSBTAG00000008648	PRDX5	42613257	42616366	Birth Weight	Desert & Arid Prairie
29	ENSBTAG00000040190	CCDC88B	42630756	42645750	Birth Weight	Desert & Arid Prairie
29	ENSBTAG00000017181	MACROD1	42323907	42478140	Birth Weight	Desert & Arid Prairie
5	ENSBTAG00000038567	-	59500353	59501387	Weaning Weight	Elevation
5	ENSBTAG00000045722	-	59524006	59530242	Weaning Weight	Elevation
5	ENSBTAG00000050988	-	59559256	59560269	Weaning Weight	Elevation
5	ENSBTAG00000054855	-	59619848	59620804	Weaning Weight	Elevation
5	ENSBTAG00000046317	-	59658165	59661271	Weaning Weight	Elevation
5	ENSBTAG00000053957	-	59680315	59681292	Weaning Weight	Elevation
18	ENSBTAG00000021191	EHD2	54627967	54646687	Weaning Weight	Elevation
18	ENSBTAG00000021192	NOP53	54647475	54657052	Weaning Weight	Elevation
18	ENSBTAG00000021185	CRX	54704534	54716131	Weaning Weight	Elevation
18	ENSBTAG00000023419	SULT2A1	54731844	54750238	Weaning Weight	Elevation
18	ENSBTAG00000039971	-	54753785	54771042	Weaning Weight	Elevation
18	ENSBTAG00000054373	-	54772520	54773524	Weaning Weight	Elevation
18	ENSBTAG00000040054	-	54793734	54796515	Weaning Weight	Elevation
18	ENSBTAG00000004138	BICRA	54601126	54622191	Weaning Weight	Elevation
18	ENSBTAG00000030667	CCDC114	55008781	55034574	Weaning Weight	Elevation
18	ENSBTAG00000018013	EMP3	55038414	55042752	Weaning Weight	Elevation
18	ENSBTAG00000007107	TMEM143	55044414	55064944	Weaning Weight	Elevation
18	ENSBTAG00000008546	SYNGR4	55065034	55075090	Weaning Weight	Elevation
18	ENSBTAG00000004463	KDELR1	55078241	55086739	Weaning Weight	Elevation
18	ENSBTAG00000023369	GRIN2D	55092790	55122806	Weaning Weight	Elevation
18	ENSBTAG00000000080	GRWD1	55124924	55130987	Weaning Weight	Elevation
18	ENSBTAG00000000082	KCNJ14	55136577	55140932	Weaning Weight	Elevation
18	ENSBTAG00000001498	CYTH2	55143867	55153371	Weaning Weight	Elevation
18	ENSBTAG00000012016	LMTK3	55157328	55178870	Weaning Weight	Elevation
18	ENSBTAG00000047616	ZNF114	54997342	55002137	Weaning Weight	Elevation
18	ENSBTAG00000045498	SULT2B1	55212028	55247408	Weaning Weight	Elevation
27	ENSBTAG00000021133	TENM3	13483623	13772466	Weaning Weight	Precipitation
9	ENSBTAG00000007758	PDE10A	100469651	100729770	Weaning Weight	Minimum Temperature
4	ENSBTAG00000009207	KMT2E	46202241	46292635	Weaning Weight	Mean Dew Point Temperature
4	ENSBTAG00000000189	LHFPL3	45537952	46117403	Weaning Weight	Mean Dew Point Temperature
19	ENSBTAG00000049618	-	30045106	30177093	Weaning Weight	Mean Dew Point Temperature
9	ENSBTAG00000015335	ADGRB3	7702860	8247107	Weaning Weight	Maximum Vapor Pressure Deficit
9	ENSBTAG00000050728	-	86890996	86893064	Weaning Weight	Maximum Vapor Pressure Deficit
9	ENSBTAG00000049901	-	86897048	86897649	Weaning Weight	Maximum Vapor Pressure Deficit
9	ENSBTAG00000010196	NUP43	86902280	86917596	Weaning Weight	Maximum Vapor Pressure Deficit
9	ENSBTAG00000010204	PCMT1	86919468	86962347	Weaning Weight	Maximum Vapor Pressure Deficit
9	ENSBTAG00000032007	LRP11	86964642	87022100	Weaning Weight	Maximum Vapor Pressure Deficit
9	ENSBTAG00000051985	-	86998188	86999545	Weaning Weight	Maximum Vapor Pressure Deficit
9	ENSBTAG00000047902	ULBP21	87049719	87056668	Weaning Weight	Maximum Vapor Pressure Deficit
9	ENSBTAG00000015076	LATS1	86860562	86897588	Weaning Weight	Maximum Vapor Pressure Deficit
19	ENSBTAG00000045449	bta-mir-2349	53603270	53603334	Weaning Weight	Maximum Vapor Pressure Deficit
19	ENSBTAG00000049264	-	53646030	53647040	Weaning Weight	Maximum Vapor Pressure Deficit
19	ENSBTAG00000000920	DNAH17	53691404	53787907	Weaning Weight	Maximum Vapor Pressure Deficit
19	ENSBTAG00000006663	CYTH1	53565765	53643768	Weaning Weight	Maximum Vapor Pressure Deficit
4	ENSBTAG00000046586	-	71063232	71063807	Weaning Weight	High Plains
4	ENSBTAG00000015326	GSDME	71088326	71192446	Weaning Weight	High Plains
4	ENSBTAG00000015303	MPP6	71173805	71303589	Weaning Weight	High Plains
4	ENSBTAG00000019342	OSBPL3	70844945	71041101	Weaning Weight	High Plains
11	ENSBTAG00000015098	RABEPK	96085018	96114101	Weaning Weight	High Plains
11	ENSBTAG00000007662	HSPA5	96115141	96119503	Weaning Weight	High Plains
11	ENSBTAG00000011544	GAPVD1	96142850	96214312	Weaning Weight	High Plains
11	ENSBTAG00000008033	PPP6C	96044191	96085238	Weaning Weight	High Plains
8	ENSBTAG00000054622	-	24815312	24817877	Weaning Weight	Forested Mountains
8	ENSBTAG00000043972	SLC24A2	24532716	24812024	Weaning Weight	Forested Mountains
15	ENSBTAG00000048805	-	56020063	56025709	Weaning Weight	Forested Mountains
15	ENSBTAG00000001301	LRRC32	56045705	56057707	Weaning Weight	Forested Mountains
15	ENSBTAG00000051627	-	56074822	56080761	Weaning Weight	Forested Mountains
15	ENSBTAG00000010826	EMSY	55854695	55933677	Weaning Weight	Forested Mountains
25	ENSBTAG00000017391	HS3ST2	20473436	20590833	Weaning Weight	Fescue Belt
9	ENSBTAG00000054597	-	89468241	89523351	Weaning Weight	Desert & Arid Prairie
9	ENSBTAG00000052173	-	89419237	89455708	Weaning Weight	Desert & Arid Prairie
10	ENSBTAG00000010119	ALDH1A2	52214465	52340304	Yearling Weight	Elevation
10	ENSBTAG00000021876	WDR72	56554672	56779698	Yearling Weight	Elevation
19	ENSBTAG00000006277	ENGASE	53335620	53347068	Yearling Weight	Elevation
19	ENSBTAG00000006276	C1QTNF1	53358290	53366382	Yearling Weight	Elevation
19	ENSBTAG00000006280	RBFOX3	53005648	53334641	Yearling Weight	Elevation
19	ENSBTAG00000009991	CANT1	53391266	53406328	Yearling Weight	Elevation
26	ENSBTAG00000051003	-	39234464	39235773	Yearling Weight	Precipitation
26	ENSBTAG00000052883	NANOS1	39238608	39239489	Yearling Weight	Precipitation
26	ENSBTAG00000002528	EIF3A	39243366	39274462	Yearling Weight	Precipitation
26	ENSBTAG00000008729	FAM45A	39291968	39309566	Yearling Weight	Precipitation
26	ENSBTAG00000008730	SFXN4	39311749	39328281	Yearling Weight	Precipitation
26	ENSBTAG00000008731	PRDX3	39330323	39339704	Yearling Weight	Precipitation
26	ENSBTAG00000007981	GRK5	39360203	39592150	Yearling Weight	Precipitation
4	ENSBTAG00000000521	PLEKHA8	66266959	66328519	Yearling Weight	Mean Temperature
4	ENSBTAG00000007870	FKBP14	66328677	66340716	Yearling Weight	Mean Temperature
4	ENSBTAG00000016223	SCRN1	66355254	66421169	Yearling Weight	Mean Temperature
4	ENSBTAG00000052317	MTURN	66186175	66214450	Yearling Weight	Mean Temperature
7	ENSBTAG00000019881	-	31615385	31702854	Yearling Weight	Mean Temperature
7	ENSBTAG00000021971	SNCAIP	31380877	31541086	Yearling Weight	Mean Temperature
4	ENSBTAG00000000521	PLEKHA8	66266959	66328519	Yearling Weight	Maximum Temperature
4	ENSBTAG00000007870	FKBP14	66328677	66340716	Yearling Weight	Maximum Temperature
4	ENSBTAG00000016223	SCRN1	66355254	66421169	Yearling Weight	Maximum Temperature
4	ENSBTAG00000052317	MTURN	66186175	66214450	Yearling Weight	Maximum Temperature
7	ENSBTAG00000019881	-	31615385	31702854	Yearling Weight	Maximum Temperature
7	ENSBTAG00000021971	SNCAIP	31380877	31541086	Yearling Weight	Maximum Temperature
26	ENSBTAG00000051003	-	39234464	39235773	Yearling Weight	Mean Dew Point Temperature
26	ENSBTAG00000052883	NANOS1	39238608	39239489	Yearling Weight	Mean Dew Point Temperature
26	ENSBTAG00000002528	EIF3A	39243366	39274462	Yearling Weight	Mean Dew Point Temperature
26	ENSBTAG00000008729	FAM45A	39291968	39309566	Yearling Weight	Mean Dew Point Temperature
26	ENSBTAG00000008730	SFXN4	39311749	39328281	Yearling Weight	Mean Dew Point Temperature
26	ENSBTAG00000008731	PRDX3	39330323	39339704	Yearling Weight	Mean Dew Point Temperature
26	ENSBTAG00000007981	GRK5	39360203	39592150	Yearling Weight	Mean Dew Point Temperature
2	ENSBTAG00000047783	-	81258751	81259773	Yearling Weight	Minimum Vapor Pressure Deficit
21	ENSBTAG00000013422	GABRB3	3866347	4146441	Yearling Weight	Maximum Vapor Pressure Deficit
26	ENSBTAG00000022808	CACUL1	38953563	39017643	Yearling Weight	Southeast
10	ENSBTAG00000021876	WDR72	56554672	56779698	Yearling Weight	Forested Mountains
16	ENSBTAG00000044117	ANKRD45	55043280	55090916	Yearling Weight	Forested Mountains
16	ENSBTAG00000046799	TEX50	55073726	55075616	Yearling Weight	Forested Mountains
16	ENSBTAG00000024485	KLHL20	55095155	55166521	Yearling Weight	Forested Mountains
16	ENSBTAG00000006925	CENPL	55179506	55203940	Yearling Weight	Forested Mountains
13	ENSBTAG00000014075	ITIH2	16140331	16172586	Yearling Weight	Fescue Belt
13	ENSBTAG00000053162	-	16185032	16185825	Yearling Weight	Fescue Belt
13	ENSBTAG00000051759	-	16185827	16186117	Yearling Weight	Fescue Belt
13	ENSBTAG00000013004	ITIH5	16200781	16281657	Yearling Weight	Fescue Belt
13	ENSBTAG00000013925	KIN	16109664	16134182	Yearling Weight	Fescue Belt
11	ENSBTAG00000052518	TUBB4B	106254513	106259949	Yearling Weight	Upper Midwest & Northeast
11	ENSBTAG00000004095	FAM166A	106257250	106260851	Yearling Weight	Upper Midwest & Northeast
11	ENSBTAG00000052442	-	106262741	106264091	Yearling Weight	Upper Midwest & Northeast
11	ENSBTAG00000021861	NELFB	106266337	106274382	Yearling Weight	Upper Midwest & Northeast
11	ENSBTAG00000023787	TOR4A	106277920	106279140	Yearling Weight	Upper Midwest & Northeast
11	ENSBTAG00000046122	NRARP	106326244	106326588	Yearling Weight	Upper Midwest & Northeast
11	ENSBTAG00000023788	EXD3	106331417	106383658	Yearling Weight	Upper Midwest & Northeast
11	ENSBTAG00000012121	NOXA1	106405333	106414269	Yearling Weight	Upper Midwest & Northeast
11	ENSBTAG00000030246	ENTPD8	106414236	106418732	Yearling Weight	Upper Midwest & Northeast
11	ENSBTAG00000030247	NSMF	106433973	106439712	Yearling Weight	Upper Midwest & Northeast
11	ENSBTAG00000012126	PNPLA7	106440020	106519303	Yearling Weight	Upper Midwest & Northeast
26	ENSBTAG00000039406	-	5704948	5705889	Multivariate	Precipitation
1	ENSBTAG00000018489	OTOL1	105877308	105908063	Multivariate	Mean Temperature
6	ENSBTAG00000045966	GPRIN3	35563653	35565995	Multivariate	Mean Temperature
6	ENSBTAG00000029783	bta-mir-218-1	40087130	40087239	Multivariate	Mean Temperature
6	ENSBTAG00000005108	SLIT2	39779895	40182890	Multivariate	Mean Temperature
6	ENSBTAG00000047743	KCNIP4	40250033	41576485	Multivariate	Mean Temperature
16	ENSBTAG00000021211	DPT	36297418	36334185	Multivariate	Mean Temperature
23	ENSBTAG00000006927	ABCF1	28394981	28408133	Multivariate	Mean Temperature
23	ENSBTAG00000044647	bta-mir-2378	28399166	28399243	Multivariate	Mean Temperature
23	ENSBTAG00000037337	bta-mir-877	28399539	28399640	Multivariate	Mean Temperature
23	ENSBTAG00000006914	PRR3	28415008	28420086	Multivariate	Mean Temperature
23	ENSBTAG00000025516	GNL1	28420981	28428768	Multivariate	Mean Temperature
23	ENSBTAG00000050907	RPP21	28451481	28453766	Multivariate	Mean Temperature
23	ENSBTAG00000007643	TRIM39	28456600	28465409	Multivariate	Mean Temperature
23	ENSBTAG00000001477	-	28492098	28492531	Multivariate	Mean Temperature
23	ENSBTAG00000038619	-	28493346	28505219	Multivariate	Mean Temperature
23	ENSBTAG00000053664	-	28516280	28524677	Multivariate	Mean Temperature
23	ENSBTAG00000005146	-	28525598	28527983	Multivariate	Mean Temperature
23	ENSBTAG00000019386	BOLA-NC1	28548781	28553089	Multivariate	Mean Temperature
26	ENSBTAG00000039406	-	5704948	5705889	Multivariate	Mean Temperature
27	ENSBTAG00000014737	VEGFC	8017950	8103703	Multivariate	Mean Temperature
1	ENSBTAG00000018489	OTOL1	105877308	105908063	Multivariate	Minimum Temperature
6	ENSBTAG00000047743	KCNIP4	40250033	41576485	Multivariate	Minimum Temperature
16	ENSBTAG00000021211	DPT	36297418	36334185	Multivariate	Minimum Temperature
21	ENSBTAG00000018004	SH3GL3	24498758	24614322	Multivariate	Minimum Temperature
21	ENSBTAG00000004645	ADAMTSL3	24144715	24509041	Multivariate	Minimum Temperature
27	ENSBTAG00000014737	VEGFC	8017950	8103703	Multivariate	Minimum Temperature
1	ENSBTAG00000018489	OTOL1	105877308	105908063	Multivariate	Maximum Temperature
6	ENSBTAG00000045966	GPRIN3	35563653	35565995	Multivariate	Maximum Temperature
6	ENSBTAG00000029783	bta-mir-218-1	40087130	40087239	Multivariate	Maximum Temperature
6	ENSBTAG00000005108	SLIT2	39779895	40182890	Multivariate	Maximum Temperature
6	ENSBTAG00000047743	KCNIP4	40250033	41576485	Multivariate	Maximum Temperature
12	ENSBTAG00000046916	bta-mir-2285n-1	76309457	76309538	Multivariate	Maximum Temperature
12	ENSBTAG00000001589	TM9SF2	76343402	76394962	Multivariate	Maximum Temperature
12	ENSBTAG00000004165	CLYBL	76430686	76660289	Multivariate	Maximum Temperature
12	ENSBTAG00000005682	UBAC2	76079653	76300630	Multivariate	Maximum Temperature
16	ENSBTAG00000014862	-	10453902	10454549	Multivariate	Maximum Temperature
6	ENSBTAG00000046561	LCORL	37380296	37557106	Multivariate	Mean Dew Point Temperature
6	ENSBTAG00000047743	KCNIP4	40250033	41576485	Multivariate	Mean Dew Point Temperature
21	ENSBTAG00000018004	SH3GL3	24498758	24614322	Multivariate	Mean Dew Point Temperature
21	ENSBTAG00000004645	ADAMTSL3	24144715	24509041	Multivariate	Mean Dew Point Temperature
27	ENSBTAG00000014737	VEGFC	8017950	8103703	Multivariate	Mean Dew Point Temperature
27	ENSBTAG00000054577	-	8352605	8356853	Multivariate	Mean Dew Point Temperature
18	ENSBTAG00000053157	-	49474028	49474255	Multivariate	Maximum Vapor Pressure Deficit
18	ENSBTAG00000009414	PSMC4	49488651	49500160	Multivariate	Maximum Vapor Pressure Deficit
18	ENSBTAG00000048769	-	49501835	49505968	Multivariate	Maximum Vapor Pressure Deficit
18	ENSBTAG00000018242	-	49515378	49516394	Multivariate	Maximum Vapor Pressure Deficit
18	ENSBTAG00000052176	-	49534228	49576074	Multivariate	Maximum Vapor Pressure Deficit
18	ENSBTAG00000017618	MAP3K10	49596994	49612307	Multivariate	Maximum Vapor Pressure Deficit
18	ENSBTAG00000046666	TTC9B	49612763	49615615	Multivariate	Maximum Vapor Pressure Deficit
18	ENSBTAG00000046626	CNTD2	49618631	49626455	Multivariate	Maximum Vapor Pressure Deficit
18	ENSBTAG00000001400	AKT2	49628437	49658477	Multivariate	Maximum Vapor Pressure Deficit
5	ENSBTAG00000035083	ATXN7L3B	4068535	4072263	Multivariate	Southeast
6	ENSBTAG00000049465	STPG2	26377799	26741120	Multivariate	Southeast
6	ENSBTAG00000007522	RAP1GDS1	26124919	26275541	Multivariate	Southeast
13	ENSBTAG00000003815	EDEM2	64392791	64420836	Multivariate	Southeast
13	ENSBTAG00000008291	PROCR	64444427	64449124	Multivariate	Southeast
13	ENSBTAG00000010024	MMP24	64512071	64543097	Multivariate	Southeast
13	ENSBTAG00000002236	TRPC4AP	64304949	64374165	Multivariate	Southeast
16	ENSBTAG00000024520	C16H1orf174	49204778	49211520	Multivariate	Southeast
16	ENSBTAG00000020015	DFFB	49213732	49228876	Multivariate	Southeast
16	ENSBTAG00000020014	CEP104	49231571	49266317	Multivariate	Southeast
16	ENSBTAG00000045373	bta-mir-2320	49235905	49235979	Multivariate	Southeast
16	ENSBTAG00000004738	LRRC47	49273661	49284772	Multivariate	Southeast
16	ENSBTAG00000045754	SMIM1	49286556	49290320	Multivariate	Southeast
16	ENSBTAG00000054042	-	49291323	49298061	Multivariate	Southeast
16	ENSBTAG00000046007	CCDC27	49303365	49306839	Multivariate	Southeast
16	ENSBTAG00000005812	TP73	49329176	49404364	Multivariate	Southeast
16	ENSBTAG00000015857	TPRG1L	49419764	49422765	Multivariate	Southeast
16	ENSBTAG00000020839	MEGF6	49436521	49536217	Multivariate	Southeast
16	ENSBTAG00000030099	bta-mir-551a	49472683	49472777	Multivariate	Southeast
16	ENSBTAG00000020837	ARHGEF16	49542330	49566060	Multivariate	Southeast
16	ENSBTAG00000018965	PRDM16	49578396	49632261	Multivariate	Southeast
16	ENSBTAG00000015859	WRAP73	49406150	49418212	Multivariate	Southeast
4	ENSBTAG00000046586	-	71063232	71063807	Multivariate	High Plains
4	ENSBTAG00000015326	GSDME	71088326	71192446	Multivariate	High Plains
4	ENSBTAG00000015303	MPP6	71173805	71303589	Multivariate	High Plains
4	ENSBTAG00000019342	OSBPL3	70844945	71041101	Multivariate	High Plains
6	ENSBTAG00000017073	HPGDS	30269614	30303214	Multivariate	Forested Mountains
6	ENSBTAG00000012818	PDLIM5	29911322	30142653	Multivariate	Forested Mountains
4	ENSBTAG00000012119	PTPRZ1	86301179	86510240	Multivariate	Fescue Belt
19	ENSBTAG00000037553	KRT33A	41552389	41557718	Multivariate	Fescue Belt
19	ENSBTAG00000030519	-	41575278	41581410	Multivariate	Fescue Belt
19	ENSBTAG00000037560	KRT34	41593205	41597632	Multivariate	Fescue Belt
19	ENSBTAG00000013685	KRT31	41614120	41619258	Multivariate	Fescue Belt
19	ENSBTAG00000000573	-	41627702	41634832	Multivariate	Fescue Belt
19	ENSBTAG00000053139	-	41643286	41653975	Multivariate	Fescue Belt
19	ENSBTAG00000016384	KRT32	41666472	41674684	Multivariate	Fescue Belt
19	ENSBTAG00000006807	KRT35	41678480	41683431	Multivariate	Fescue Belt
19	ENSBTAG00000046124	KRT36	41690878	41694867	Multivariate	Fescue Belt
19	ENSBTAG00000050581	-	41705326	41713040	Multivariate	Fescue Belt
19	ENSBTAG00000004903	KRT15	41721536	41726328	Multivariate	Fescue Belt
6	ENSBTAG00000048013	-	84189236	84210644	Multivariate	Upper Midwest & Northeast
6	ENSBTAG00000051713	-	84225831	84251695	Multivariate	Upper Midwest & Northeast
6	ENSBTAG00000054846	-	84296707	84402848	Multivariate	Upper Midwest & Northeast
6	ENSBTAG00000053068	-	84303790	84317573	Multivariate	Upper Midwest & Northeast
6	ENSBTAG00000055078	-	84342680	84360501	Multivariate	Upper Midwest & Northeast
