# Supplementary material for: Genome-wide association analyses identify genotype-by-environment interactions of growth traits in Simmental cattle
Source: Sci Rep. 2021 Jun 25;11:13335. doi: 10.1038/s41598-021-92455-x (PMC8233360; doi:10.1038/s41598-021-92455-x)
Supplement: Supplementary file 6 — Supplementary Information 6. [file 41598_2021_92455_MOESM6_ESM.xlsx]

## Sheet: Sheet1
Genome-wide association analyses identify genotype-by-environment interactions of growth traits in Simmental cattle
Camila U. Braz, Troy N. Rowan, Robert D. Schnabel, Jared E. Decker
Chromosome	Gene Identification	Gene Name	Start Position (bp)	End Position (bp)	Envionmental Variable/Ecoregion
6	ENSBTAG00000046561	LCORL	37380296	37557106	Elevation
9	ENSBTAG00000033153	GRIK2	47889245	48618507	Elevation
6	ENSBTAG00000019808	CCSER1	33504739	34501208	Precipitation
6	ENSBTAG00000005989	LAP3	37140752	37166191	Precipitation
6	ENSBTAG00000019441	MED28	37169216	37175026	Precipitation
6	ENSBTAG00000005932	FAM184B	37181075	37301540	Precipitation
6	ENSBTAG00000021582	NCAPG	37277323	37378124	Precipitation
6	ENSBTAG00000011973	DCAF16	37315442	37320955	Precipitation
6	ENSBTAG00000046561	LCORL	37380296	37557106	Precipitation
6	ENSBTAG00000005108	SLIT2	39779895	40182890	Precipitation
6	ENSBTAG00000029783	bta-mir-218-1	40087130	40087239	Precipitation
6	ENSBTAG00000047743	KCNIP4	40250033	41576485	Precipitation
6	ENSBTAG00000018885	-	46761718	46763325	Precipitation
6	ENSBTAG00000014601	SGCB	67878832	67905884	Precipitation
6	ENSBTAG00000018106	SPATA18	67916175	67961503	Precipitation
6	ENSBTAG00000014599	LRRC66	67852541	67875658	Precipitation
6	ENSBTAG00000051171	-	68120982	68122161	Precipitation
7	ENSBTAG00000007366	HAUS8	5991339	6016463	Precipitation
7	ENSBTAG00000009331	CPAMD8	6073318	6174087	Precipitation
7	ENSBTAG00000011125	MYO9B	5883221	5969910	Precipitation
26	ENSBTAG00000039406	-	5704948	5705889	Precipitation
1	ENSBTAG00000018489	OTOL1	105877308	105908063	Mean Temperature
4	ENSBTAG00000017458	CALCR	10781954	10893236	Mean Temperature
4	ENSBTAG00000036366	bta-mir-653	10822201	10822290	Mean Temperature
4	ENSBTAG00000044929	bta-mir-489	10822870	10822951	Mean Temperature
4	ENSBTAG00000014255	VPS50	10600800	10732873	Mean Temperature
6	ENSBTAG00000019808	CCSER1	33504739	34501208	Mean Temperature
6	ENSBTAG00000005989	LAP3	37140752	37166191	Mean Temperature
6	ENSBTAG00000019441	MED28	37169216	37175026	Mean Temperature
6	ENSBTAG00000005932	FAM184B	37181075	37301540	Mean Temperature
6	ENSBTAG00000021582	NCAPG	37277323	37378124	Mean Temperature
6	ENSBTAG00000011973	DCAF16	37315442	37320955	Mean Temperature
6	ENSBTAG00000046561	LCORL	37380296	37557106	Mean Temperature
6	ENSBTAG00000005108	SLIT2	39779895	40182890	Mean Temperature
6	ENSBTAG00000029783	bta-mir-218-1	40087130	40087239	Mean Temperature
6	ENSBTAG00000047743	KCNIP4	40250033	41576485	Mean Temperature
6	ENSBTAG00000035726	-	84162691	84164383	Mean Temperature
6	ENSBTAG00000048013	-	84189236	84210644	Mean Temperature
6	ENSBTAG00000051713	-	84225831	84251695	Mean Temperature
6	ENSBTAG00000054846	-	84296707	84402848	Mean Temperature
6	ENSBTAG00000053068	-	84303790	84317573	Mean Temperature
6	ENSBTAG00000015572	YTHDC1	84101528	84139895	Mean Temperature
6	ENSBTAG00000018134	AREG	89379645	89391792	Mean Temperature
6	ENSBTAG00000046413	GRID2	30780273	31540156	Minimum Temperature
6	ENSBTAG00000019808	CCSER1	33504739	34501208	Minimum Temperature
6	ENSBTAG00000005989	LAP3	37140752	37166191	Minimum Temperature
6	ENSBTAG00000019441	MED28	37169216	37175026	Minimum Temperature
6	ENSBTAG00000005932	FAM184B	37181075	37301540	Minimum Temperature
6	ENSBTAG00000021582	NCAPG	37277323	37378124	Minimum Temperature
6	ENSBTAG00000011973	DCAF16	37315442	37320955	Minimum Temperature
6	ENSBTAG00000046561	LCORL	37380296	37557106	Minimum Temperature
6	ENSBTAG00000005108	SLIT2	39779895	40182890	Minimum Temperature
6	ENSBTAG00000029783	bta-mir-218-1	40087130	40087239	Minimum Temperature
6	ENSBTAG00000047743	KCNIP4	40250033	41576485	Minimum Temperature
6	ENSBTAG00000035726	-	84162691	84164383	Minimum Temperature
6	ENSBTAG00000048013	-	84189236	84210644	Minimum Temperature
6	ENSBTAG00000051713	-	84225831	84251695	Minimum Temperature
6	ENSBTAG00000054846	-	84296707	84402848	Minimum Temperature
6	ENSBTAG00000053068	-	84303790	84317573	Minimum Temperature
6	ENSBTAG00000015572	YTHDC1	84101528	84139895	Minimum Temperature
4	ENSBTAG00000017458	CALCR	10781954	10893236	Maximum Temperature
4	ENSBTAG00000036366	bta-mir-653	10822201	10822290	Maximum Temperature
4	ENSBTAG00000044929	bta-mir-489	10822870	10822951	Maximum Temperature
4	ENSBTAG00000014255	VPS50	10600800	10732873	Maximum Temperature
6	ENSBTAG00000019808	CCSER1	33504739	34501208	Maximum Temperature
6	ENSBTAG00000005989	LAP3	37140752	37166191	Maximum Temperature
6	ENSBTAG00000019441	MED28	37169216	37175026	Maximum Temperature
6	ENSBTAG00000005932	FAM184B	37181075	37301540	Maximum Temperature
6	ENSBTAG00000021582	NCAPG	37277323	37378124	Maximum Temperature
6	ENSBTAG00000011973	DCAF16	37315442	37320955	Maximum Temperature
6	ENSBTAG00000046561	LCORL	37380296	37557106	Maximum Temperature
6	ENSBTAG00000005108	SLIT2	39779895	40182890	Maximum Temperature
6	ENSBTAG00000029783	bta-mir-218-1	40087130	40087239	Maximum Temperature
6	ENSBTAG00000047743	KCNIP4	40250033	41576485	Maximum Temperature
6	ENSBTAG00000035726	-	84162691	84164383	Maximum Temperature
6	ENSBTAG00000048013	-	84189236	84210644	Maximum Temperature
6	ENSBTAG00000051713	-	84225831	84251695	Maximum Temperature
6	ENSBTAG00000054846	-	84296707	84402848	Maximum Temperature
6	ENSBTAG00000053068	-	84303790	84317573	Maximum Temperature
6	ENSBTAG00000015572	YTHDC1	84101528	84139895	Maximum Temperature
6	ENSBTAG00000018134	AREG	89379645	89391792	Maximum Temperature
6	ENSBTAG00000048934	-	92186997	92188002	Maximum Temperature
6	ENSBTAG00000008479	CXCL13	92284631	92291191	Maximum Temperature
6	ENSBTAG00000049571	CNOT6L	92412054	92527559	Maximum Temperature
5	ENSBTAG00000053951	SPX	88663823	88673433	Mean Dew Point Temperature
5	ENSBTAG00000000379	GOLT1B	88683333	88697403	Mean Dew Point Temperature
5	ENSBTAG00000021083	RECQL	88697522	88730250	Mean Dew Point Temperature
5	ENSBTAG00000021078	PYROXD1	88729876	88756498	Mean Dew Point Temperature
5	ENSBTAG00000010530	IAPP	88796314	88801862	Mean Dew Point Temperature
5	ENSBTAG00000003282	SLCO1A2	88834636	88889384	Mean Dew Point Temperature
6	ENSBTAG00000046413	GRID2	30780273	31540156	Mean Dew Point Temperature
6	ENSBTAG00000019808	CCSER1	33504739	34501208	Mean Dew Point Temperature
6	ENSBTAG00000005989	LAP3	37140752	37166191	Mean Dew Point Temperature
6	ENSBTAG00000019441	MED28	37169216	37175026	Mean Dew Point Temperature
6	ENSBTAG00000005932	FAM184B	37181075	37301540	Mean Dew Point Temperature
6	ENSBTAG00000021582	NCAPG	37277323	37378124	Mean Dew Point Temperature
6	ENSBTAG00000011973	DCAF16	37315442	37320955	Mean Dew Point Temperature
6	ENSBTAG00000046561	LCORL	37380296	37557106	Mean Dew Point Temperature
6	ENSBTAG00000005108	SLIT2	39779895	40182890	Mean Dew Point Temperature
6	ENSBTAG00000029783	bta-mir-218-1	40087130	40087239	Mean Dew Point Temperature
6	ENSBTAG00000047743	KCNIP4	40250033	41576485	Mean Dew Point Temperature
6	ENSBTAG00000035726	-	84162691	84164383	Mean Dew Point Temperature
6	ENSBTAG00000048013	-	84189236	84210644	Mean Dew Point Temperature
6	ENSBTAG00000051713	-	84225831	84251695	Mean Dew Point Temperature
6	ENSBTAG00000054846	-	84296707	84402848	Mean Dew Point Temperature
6	ENSBTAG00000053068	-	84303790	84317573	Mean Dew Point Temperature
6	ENSBTAG00000015572	YTHDC1	84101528	84139895	Mean Dew Point Temperature
9	ENSBTAG00000020482	ASCC3	49096929	49429819	Minimum Vapor Pressure Deficit
20	ENSBTAG00000005633	ARHGEF28	7683041	7967728	Minimum Vapor Pressure Deficit
1	ENSBTAG00000017490	PLD1	95742044	95963408	Maximum Vapor Pressure Deficit
5	ENSBTAG00000006040	UHRF1BP1L	64074489	64165062	Maximum Vapor Pressure Deficit
5	ENSBTAG00000013842	ACTR6	64170245	64189511	Maximum Vapor Pressure Deficit
5	ENSBTAG00000013859	SCYL2	64220436	64277577	Maximum Vapor Pressure Deficit
19	ENSBTAG00000010637	ARSG	61782347	61886528	Maximum Vapor Pressure Deficit
19	ENSBTAG00000003074	SLC16A6	61867803	61877805	Maximum Vapor Pressure Deficit
19	ENSBTAG00000009345	AMZ2	61889073	61897305	Maximum Vapor Pressure Deficit
19	ENSBTAG00000054453	-	61918012	61918887	Maximum Vapor Pressure Deficit
19	ENSBTAG00000046174	GNA13	61932055	61960122	Maximum Vapor Pressure Deficit
19	ENSBTAG00000039556	WIPI1	61752501	61782684	Maximum Vapor Pressure Deficit
28	ENSBTAG00000019194	SHLD2	41650333	41763371	Maximum Vapor Pressure Deficit
28	ENSBTAG00000018356	SYT15	41778832	41786982	Maximum Vapor Pressure Deficit
28	ENSBTAG00000046597	GPRIN2	41805170	41807663	Maximum Vapor Pressure Deficit
28	ENSBTAG00000007540	GLUD1	41609015	41649016	Maximum Vapor Pressure Deficit
2	ENSBTAG00000001297	-	127619034	127660308	Southeast
2	ENSBTAG00000001296	TMEM50A	127661915	127677708	Southeast
2	ENSBTAG00000015222	RSRP1	127708588	127712696	Southeast
2	ENSBTAG00000001651	SYF2	127725940	127731258	Southeast
2	ENSBTAG00000002988	MACO1	127542968	127609384	Southeast
5	ENSBTAG00000030493	RERGL	91998258	92008654	Southeast
5	ENSBTAG00000020715	PIK3C2G	91399521	91842738	Southeast
6	ENSBTAG00000049465	STPG2	26377799	26741120	Southeast
6	ENSBTAG00000007522	RAP1GDS1	26124919	26275541	Southeast
6	ENSBTAG00000019808	CCSER1	33504739	34501208	Southeast
13	ENSBTAG00000010130	ZNF335	74698317	74716421	High Plains
13	ENSBTAG00000051048	-	74716442	74720491	High Plains
13	ENSBTAG00000020676	MMP9	74746976	74754303	High Plains
13	ENSBTAG00000014179	SLC12A5	74766798	74795844	High Plains
13	ENSBTAG00000014186	NCOA5	74797673	74824936	High Plains
13	ENSBTAG00000020736	CD40	74842191	74853116	High Plains
13	ENSBTAG00000010126	PCIF1	74686117	74698084	High Plains
13	ENSBTAG00000005672	CDH22	74896588	74980777	High Plains
6	ENSBTAG00000012818	PDLIM5	29911322	30142653	Forested Mountains
6	ENSBTAG00000017073	HPGDS	30269614	30303214	Forested Mountains
6	ENSBTAG00000017061	SMARCAD1	30308257	30398980	Forested Mountains
6	ENSBTAG00000045966	GPRIN3	35563653	35565995	Forested Mountains
6	ENSBTAG00000046561	LCORL	37380296	37557106	Forested Mountains
9	ENSBTAG00000033153	GRIK2	47889245	48618507	Forested Mountains
10	ENSBTAG00000053146	bta-mir-2285cr-1	37152687	37152748	Forested Mountains
10	ENSBTAG00000015142	MAPKBP1	37171212	37219738	Forested Mountains
10	ENSBTAG00000046607	JMJD7	37222172	37228629	Forested Mountains
10	ENSBTAG00000006784	PLA2G4B	37229548	37241029	Forested Mountains
10	ENSBTAG00000048410	-	37241617	37243484	Forested Mountains
10	ENSBTAG00000006790	SPTBN5	37243193	37288411	Forested Mountains
10	ENSBTAG00000006792	EHD4	37292701	37379567	Forested Mountains
10	ENSBTAG00000015138	MGA	37075885	37166996	Forested Mountains
10	ENSBTAG00000021924	PLA2G4E	37390030	37428653	Forested Mountains
6	ENSBTAG00000026250	PDHA2	28639989	28641315	Fescue Belt
6	ENSBTAG00000018885	-	46761718	46763325	Fescue Belt
6	ENSBTAG00000017837	GABRB1	65611356	66064698	Fescue Belt
6	ENSBTAG00000016645	GABRA4	65496510	65573542	Fescue Belt
9	ENSBTAG00000053628	-	29567415	29579327	Fescue Belt
14	ENSBTAG00000032881	SLCO5A1	33489213	33635085	Fescue Belt
17	ENSBTAG00000027182	NR3C2	9583647	10018758	Fescue Belt
6	ENSBTAG00000048013	-	84189236	84210644	Upper Midwest & Northeast
6	ENSBTAG00000051713	-	84225831	84251695	Upper Midwest & Northeast
6	ENSBTAG00000054846	-	84296707	84402848	Upper Midwest & Northeast
6	ENSBTAG00000053068	-	84303790	84317573	Upper Midwest & Northeast
6	ENSBTAG00000055078	-	84342680	84360501	Upper Midwest & Northeast
11	ENSBTAG00000024021	NRXN1	32884867	33050686	Upper Midwest & Northeast
6	ENSBTAG00000018360	MRPL1	92579816	92650666	Desert & Arid Prairie
6	ENSBTAG00000049571	CNOT6L	92412054	92527559	Desert & Arid Prairie
29	ENSBTAG00000053576	-	42486497	42488279	Desert & Arid Prairie
29	ENSBTAG00000015663	STIP1	42496143	42508869	Desert & Arid Prairie
29	ENSBTAG00000045862	FERMT3	42511025	42529571	Desert & Arid Prairie
29	ENSBTAG00000016555	TRPT1	42529011	42532064	Desert & Arid Prairie
29	ENSBTAG00000016559	NUDT22	42531635	42534804	Desert & Arid Prairie
29	ENSBTAG00000016560	DNAJC4	42534249	42539123	Desert & Arid Prairie
29	ENSBTAG00000047567	VEGFB	42539450	42542594	Desert & Arid Prairie
29	ENSBTAG00000013606	FKBP2	42544629	42547701	Desert & Arid Prairie
29	ENSBTAG00000047265	-	42547910	42550015	Desert & Arid Prairie
29	ENSBTAG00000012511	BAD	42573709	42585490	Desert & Arid Prairie
29	ENSBTAG00000012512	GPR137	42587096	42590173	Desert & Arid Prairie
29	ENSBTAG00000008644	KCNK4	42592282	42599230	Desert & Arid Prairie
29	ENSBTAG00000008645	ESRRA	42603429	42612003	Desert & Arid Prairie
29	ENSBTAG00000008646	TRMT112	42611757	42613078	Desert & Arid Prairie
29	ENSBTAG00000008648	PRDX5	42613257	42616366	Desert & Arid Prairie
29	ENSBTAG00000040190	CCDC88B	42630756	42645750	Desert & Arid Prairie
29	ENSBTAG00000017181	MACROD1	42323907	42478140	Desert & Arid Prairie
