# Supplementary material for: Genome-wide association analyses identify genotype-by-environment interactions of growth traits in Simmental cattle
Source: Sci Rep. 2021 Jun 25;11:13335. doi: 10.1038/s41598-021-92455-x (PMC8233360; doi:10.1038/s41598-021-92455-x)
Supplement: Supplementary file 7 — Supplementary Information 7. [file 41598_2021_92455_MOESM7_ESM.xlsx]

## Sheet: Sheet1
Genome-wide association analyses identify genotype-by-environment interactions of growth traits in Simmental cattle
Camila U. Braz, Troy N. Rowan, Robert D. Schnabel, Jared E. Decker
Chromosome	Position	rsID	Allele1	Allele0	Reference Allele Frequency	HP_P-value	FM_P-value	FB_P-value	UN_P-value	HP_m-value	FM_m-value	FB_m-value	UN_m-value	HP_beta (kg)	HP_SE (kg)	FM_beta (kg)	FM_SE (kg)	FB_beta (kg)	FB_SE (kg)	UN_beta (kg)	UN_SE (kg)	Cochran's Q statistic's P-value	Trait
6	30104731	110068846	T	C	0.209	0.982726	8.61e-11	0.490821	0.00647849	0.374	0.996	0.45	0.951	-0.0030945407016	0.142925478424	1.13012900392	0.174144401416	0.074740168208	0.108475619616	0.407413612848	0.149645443904	5.15e-07	Birth Weight
6	30104731	110068846	T	C	0.19	0.982726	8.61e-11	0.490821	0.00647849	0.374	0.996	0.45	0.951	-0.0030945407016	0.142925478424	1.13012900392	0.174144401416	0.074740168208	0.108475619616	0.407413612848	0.149645443904	5.15e-07	Birth Weight
6	30107503	109142459	C	T	0.209	0.982726	8.61e-11	0.490821	0.00647849	0.374	0.996	0.45	0.951	-0.0030945407016	0.142925478424	1.13012900392	0.174144401416	0.074740168208	0.108475619616	0.407413612848	0.149645443904	5.15e-07	Birth Weight
6	30107503	109142459	C	T	0.19	0.982726	8.61e-11	0.490821	0.00647849	0.374	0.996	0.45	0.951	-0.0030945407016	0.142925478424	1.13012900392	0.174144401416	0.074740168208	0.108475619616	0.407413612848	0.149645443904	5.15e-07	Birth Weight
6	30108091	110814195	T	C	0.209	0.982726	8.61e-11	0.490821	0.00647849	0.374	0.996	0.45	0.951	-0.0030945407016	0.142925478424	1.13012900392	0.174144401416	0.074740168208	0.108475619616	0.407413612848	0.149645443904	5.15e-07	Birth Weight
6	30108091	110814195	T	C	0.19	0.982726	8.61e-11	0.490821	0.00647849	0.374	0.996	0.45	0.951	-0.0030945407016	0.142925478424	1.13012900392	0.174144401416	0.074740168208	0.108475619616	0.407413612848	0.149645443904	5.15e-07	Birth Weight
6	30112636	110116463	A	G	0.19	0.997767	8.61e-11	0.441441	0.00481052	0.382	0.996	0.478	0.959	-0.000399971075312	0.142905973968	1.13012900392	0.174144401416	0.08330670672	0.108223876056	0.421487665424	0.1494925834	5.74e-07	Birth Weight
6	30112636	110116463	A	G	0.211	0.997767	8.61e-11	0.441441	0.00481052	0.382	0.996	0.478	0.959	-0.000399971075312	0.142905973968	1.13012900392	0.174144401416	0.08330670672	0.108223876056	0.421487665424	0.1494925834	5.74e-07	Birth Weight
6	30117987	134397409	T	C	0.211	0.997767	8.61e-11	0.441441	0.00481052	0.382	0.996	0.478	0.959	-0.000399971075312	0.142905973968	1.13012900392	0.174144401416	0.08330670672	0.108223876056	0.421487665424	0.1494925834	5.74e-07	Birth Weight
6	30117987	134397409	T	C	0.19	0.997767	8.61e-11	0.441441	0.00481052	0.382	0.996	0.478	0.959	-0.000399971075312	0.142905973968	1.13012900392	0.174144401416	0.08330670672	0.108223876056	0.421487665424	0.1494925834	5.74e-07	Birth Weight
6	30120131	134977947	A	C	0.188	0.965294	9.39e-11	0.497035	0.00578325	0.396	0.996	0.453	0.954	0.0062622004336	0.143920659272	1.1274936344	0.174092238336	0.074118293576	0.10913196724	0.414271923888	0.150108107744	6.3e-07	Birth Weight
6	30120131	134977947	A	C	0.207	0.965294	9.39e-11	0.497035	0.00578325	0.396	0.996	0.453	0.954	0.0062622004336	0.143920659272	1.1274936344	0.174092238336	0.074118293576	0.10913196724	0.414271923888	0.150108107744	6.3e-07	Birth Weight
6	30170179	135899490	G	A	0.479	0.988854	6.85e-10	0.775542	0.0425334	0.222	0.997	0.201	0.848	-0.00159360023768	0.114073398488	-0.811702884	0.131565266784	-0.026460062524	0.092799026504	-0.26333737152	0.12983390612	3.09e-06	Birth Weight
6	30170179	135899490	G	A	0.466	0.988854	6.85e-10	0.775542	0.0425334	0.222	0.997	0.201	0.848	-0.00159360023768	0.114073398488	-0.811702884	0.131565266784	-0.026460062524	0.092799026504	-0.26333737152	0.12983390612	3.09e-06	Birth Weight
6	47830684	110494676	C	T	0.348	0.00626604	8.38e-05	0.127785	0.000142443	0.976	0.994	0.018	0.994	-0.355706392808	0.130127380144	-0.59356595528	0.15090552248	0.154494795976	0.10144811876	-0.55100541792	0.144853244424	9.51e-06	Birth Weight
6	47833835	135398062	A	G	0.148	0.004065	0.000317231	0.00679184	0.000293919	0.957	0.971	0.035	0.965	-0.46397018496	0.161489184616	-0.65765850488	0.182641993944	0.369722385608	0.136586076632	-0.74950181304	0.20701031696	3.01e-07	Birth Weight
6	47837053	136413476	T	G	0.148	0.004065	0.000317231	0.00679184	0.000293919	0.957	0.971	0.035	0.965	-0.46397018496	0.161489184616	-0.65765850488	0.182641993944	0.369722385608	0.136586076632	-0.74950181304	0.20701031696	3.01e-07	Birth Weight
6	84203997	136961414	T	C	0.403	0.290906	0.00675406	0.00314178	0.001023	0.615	0.81	0.124	0.845	0.137920997888	0.130590043984	0.426182796216	0.157336549856	-0.308051110104	0.104299851664	0.46669173696	0.142105384088	8.33e-06	Birth Weight
6	84274386	109847069	T	G	0.484	0.614874	0.776372	0.069279	2.54e-08	0.159	0.214	0.088	0.914	0.063343669208	0.125899449112	0.043206452368	0.152108448464	0.18423092672	0.101415460136	-0.77465348944	0.139066317688	2.38e-07	Birth Weight
6	84274386	NA	T	G	0.484	0.614874	0.776372	0.069279	2.54e-08	0.159	0.214	0.088	0.914	0.063343669208	0.125899449112	0.043206452368	0.152108448464	0.18423092672	0.101415460136	-0.77465348944	0.139066317688	2.38e-07	Birth Weight
6	84274386	109847069	T	G	0.494	0.614874	0.776372	0.069279	2.54e-08	0.159	0.214	0.088	0.914	0.063343669208	0.125899449112	0.043206452368	0.152108448464	0.18423092672	0.101415460136	-0.77465348944	0.139066317688	2.38e-07	Birth Weight
6	84274386	NA	T	G	0.494	0.614874	0.776372	0.069279	2.54e-08	0.159	0.214	0.088	0.914	0.063343669208	0.125899449112	0.043206452368	0.152108448464	0.18423092672	0.101415460136	-0.77465348944	0.139066317688	2.38e-07	Birth Weight
13	16232193	110995777	G	T	0.034	0.000486843	0.323823	0.000268209	0.115896	0.5	0.5	0.5	0.5	-10.9177780032	3.1301930328	-4.05956221752	4.11456931936	12.7640335208	3.5025467056	-9.1982560904	5.850429616	4.31e-06	Yearling Weight
15	11784408	109975020	C	T	0.404	0.757482	4.9e-05	0.00260219	0.377009	0.497	0.502	0.493	0.498	0.222521348992	0.72062614632	-3.40462980056	0.83846027608	2.22343540928	0.73838880904	-0.77424072072	0.87641231872	8.86e-06	Weaning Weight
15	11784408	NA	C	T	0.404	0.757482	4.9e-05	0.00260219	0.377009	0.497	0.502	0.493	0.498	0.222521348992	0.72062614632	-3.40462980056	0.83846027608	2.22343540928	0.73838880904	-0.77424072072	0.87641231872	8.86e-06	Weaning Weight
15	11787541	109460321	G	A	0.4	0.529012	4.48e-05	0.00254363	0.401579	0.496	0.5	0.494	0.498	0.452216709056	0.71835818632	-3.42278708832	0.83867346432	2.22181154992	0.73616167232	-0.73451059744	0.87566389192	6.63e-06	Weaning Weight
15	66750893	41777284	C	T	0.244	0.00480191	0.000116481	0.584732	0.0184392	0.501	0.498	0.5	0.501	4.14398929648	1.46948385872	-6.8336809944	1.7734086424	0.84047876048	1.5379717148	4.7829915624	2.02954750888	4.51e-06	Yearling Weight
