# Supplementary material for: Genome-wide association analyses identify genotype-by-environment interactions of growth traits in Simmental cattle
Source: Sci Rep. 2021 Jun 25;11:13335. doi: 10.1038/s41598-021-92455-x (PMC8233360; doi:10.1038/s41598-021-92455-x)
Supplement: Supplementary file 8 — Supplementary Information 8. [file 41598_2021_92455_MOESM8_ESM.xlsx]

## Sheet: Sheet1
Genome-wide association analyses identify genotype-by-environment interactions of growth traits in Simmental cattle
Camila U. Braz, Troy N. Rowan, Robert D. Schnabel, Jared E. Decker
Chromosome	Position (bp)	rsID	Allele1	Allele0	Reference Allele Frequency	Beta (kg)	SE (kg)	P-values	QTLID	Trait
3	53656287	109789281	C	T	0.363	0.325316	0.0722136	6.6959e-06	QTL:1:BW	Birth Weight
6	26872347	137787523	C	T	0.444	-0.506196	0.0729349	4.08978e-12	QTL:2:BW	Birth Weight
6	26873027	133920142	G	A	0.465	-0.420467	0.0737691	1.22489e-08	QTL:2:BW	Birth Weight
6	26873945	137512644	G	A	0.464	-0.42109	0.0735707	1.06516e-08	QTL:2:BW	Birth Weight
6	26874690	132709499	G	A	0.465	-0.419599	0.0737739	1.31499e-08	QTL:2:BW	Birth Weight
6	26876290	133730579	C	T	0.464	-0.422082	0.0740276	1.21132e-08	QTL:2:BW	Birth Weight
6	26899331	135165144	T	G	0.182	0.363409	0.0817011	8.7357e-06	QTL:3:BW	Birth Weight
6	27075962	110409561	A	G	0.119	0.450195	0.0929537	1.29177e-06	QTL:4:BW	Birth Weight
6	27077372	109814089	A	G	0.121	0.437013	0.0916549	1.87998e-06	QTL:4:BW	Birth Weight
6	27089942	110910632	A	G	0.141	0.417209	0.083688	6.26421e-07	QTL:4:BW	Birth Weight
6	28196486	111001133	T	C	0.268	-0.320813	0.0698336	4.38856e-06	QTL:5:BW	Birth Weight
6	28792128	110375104	C	T	0.066	-0.570861	0.11571	8.17239e-07	QTL:6:BW	Birth Weight
6	28827377	110930055	A	G	0.066	-0.535082	0.115811	3.86735e-06	QTL:6:BW	Birth Weight
6	28836065	136550878	T	C	0.065	-0.531262	0.11765	6.36698e-06	QTL:6:BW	Birth Weight
6	29112166	133277356	G	A	0.235	0.382506	0.0863039	9.40662e-06	QTL:7:BW	Birth Weight
6	29252371	136988463	G	A	0.071	-0.676768	0.111163	1.17393e-09	QTL:8:BW	Birth Weight
6	29278678	132841242	T	C	0.25	0.347147	0.0778849	8.37198e-06	QTL:8:BW	Birth Weight
6	29360566	-	A	G	0.193	-0.333071	0.0737019	6.26131e-06	QTL:9:BW	Birth Weight
6	29361316	-	G	T	0.193	-0.332939	0.0736873	6.2878e-06	QTL:9:BW	Birth Weight
6	29362641	133699508	T	C	0.205	-0.323436	0.0718041	6.7114e-06	QTL:9:BW	Birth Weight
6	29363385	137458491	G	A	0.205	-0.322144	0.0717623	7.21404e-06	QTL:9:BW	Birth Weight
6	29366667	110590303	C	T	0.446	-0.28778	0.0636061	6.10827e-06	QTL:10:BW	Birth Weight
6	29574119	41624492	A	G	0.48	0.35636	0.0727778	9.86709e-07	QTL:11:BW	Birth Weight
6	29721807	135620724	G	A	0.477	-0.305749	0.0683925	7.86745e-06	QTL:12:BW	Birth Weight
6	29755371	110190106	G	A	0.469	-0.322053	0.0710309	5.8384e-06	QTL:13:BW	Birth Weight
6	29853291	110403351	T	C	0.429	0.328499	0.0708201	3.54271e-06	QTL:13:BW	Birth Weight
6	29854638	110800103	G	T	0.429	0.336114	0.0708034	2.08441e-06	QTL:13:BW	Birth Weight
6	29856923	110615801	T	C	0.429	0.336114	0.0708034	2.08441e-06	QTL:13:BW	Birth Weight
6	29880189	137461542	G	A	0.078	-0.661966	0.111474	2.95069e-09	QTL:14:BW	Birth Weight
6	29893724	110943699	T	C	0.055	-0.563269	0.126205	8.14364e-06	QTL:14:BW	Birth Weight
6	30017114	29019275	A	G	0.149	-0.366117	0.0783116	2.96629e-06	QTL:15:BW	Birth Weight
6	30216102	135721493	C	A	0.454	-0.294622	0.0647478	5.40383e-06	QTL:16:BW	Birth Weight
6	30217726	135210950	C	T	0.475	-0.338588	0.065075	1.98937e-07	QTL:17:BW	Birth Weight
6	30226830	137793596	C	T	0.472	-0.344799	0.0651409	1.22133e-07	QTL:17:BW	Birth Weight
6	30229510	133964723	C	T	0.475	-0.34369	0.0653672	1.47996e-07	QTL:17:BW	Birth Weight
6	30246233	132897280	A	G	0.477	-0.356384	0.0649546	4.17036e-08	QTL:17:BW	Birth Weight
6	30250170	134076780	A	G	0.474	-0.349474	0.0649499	7.54544e-08	QTL:17:BW	Birth Weight
6	30252288	41622049	C	T	0.109	-0.455731	0.098904	4.10675e-06	QTL:17:BW	Birth Weight
6	30255934	135945974	C	T	0.113	-0.43246	0.0964359	7.37147e-06	QTL:17:BW	Birth Weight
6	30341358	136825719	A	G	0.481	-0.321503	0.0656268	9.74668e-07	QTL:17:BW	Birth Weight
6	30358905	136523580	G	A	0.18	-0.428324	0.079296	6.71815e-08	QTL:18:BW	Birth Weight
6	30375031	136457032	C	A	0.179	-0.419961	0.0794086	1.25183e-07	QTL:18:BW	Birth Weight
6	30382951	109217629	T	C	0.319	0.348578	0.0728307	1.71831e-06	QTL:18:BW	Birth Weight
6	30566685	134801168	C	T	0.185	-0.418946	0.0794942	1.38425e-07	QTL:19:BW	Birth Weight
6	30910038	134507148	T	C	0.321	-0.468352	0.0717059	6.74291e-11	QTL:20:BW	Birth Weight
6	31000741	110356615	A	G	0.273	-0.374558	0.0702535	9.89692e-08	QTL:21:BW	Birth Weight
6	31005373	110500390	G	A	0.272	-0.378413	0.0703069	7.47788e-08	QTL:21:BW	Birth Weight
6	31011680	136466218	G	T	0.198	-0.381555	0.0816112	2.96413e-06	QTL:22:BW	Birth Weight
6	31033339	110325624	C	T	0.409	-0.330546	0.0692202	1.81351e-06	QTL:23:BW	Birth Weight
6	31037841	135038605	G	A	0.232	-0.468796	0.0809079	7.01924e-09	QTL:23:BW	Birth Weight
6	31074029	136297627	A	G	0.257	-0.43658	0.0754967	7.51179e-09	QTL:23:BW	Birth Weight
6	31083678	109985749	T	G	0.229	-0.477278	0.0806898	3.40022e-09	QTL:23:BW	Birth Weight
6	31107889	41613128	A	G	0.376	-0.342386	0.0692621	7.77234e-07	QTL:24:BW	Birth Weight
6	31318767	134085553	C	T	0.052	0.643277	0.128513	5.64074e-07	QTL:25:BW	Birth Weight
6	31325003	133400170	C	T	0.041	0.6465	0.1447	7.96476e-06	QTL:26:BW	Birth Weight
6	31328303	134329499	A	G	0.045	0.664539	0.138091	1.50808e-06	QTL:27:BW	Birth Weight
6	31332281	135475049	C	T	0.042	0.652421	0.14393	5.86785e-06	QTL:28:BW	Birth Weight
6	31377474	136896044	C	T	0.117	-0.455625	0.100423	5.75405e-06	QTL:29:BW	Birth Weight
6	31380007	135092362	C	T	0.115	-0.473453	0.101413	3.06255e-06	QTL:29:BW	Birth Weight
6	31389576	134418687	T	C	0.117	-0.455966	0.100426	5.66528e-06	QTL:29:BW	Birth Weight
6	31580955	110406425	C	A	0.141	-0.408547	0.0902433	6.02933e-06	QTL:30:BW	Birth Weight
6	31585367	110614301	G	A	0.141	-0.407952	0.0903605	6.39422e-06	QTL:30:BW	Birth Weight
6	32548607	109823310	G	A	0.03	-0.812454	0.182968	9.05027e-06	QTL:31:BW	Birth Weight
6	32588627	133301499	G	A	0.293	0.359442	0.0808767	8.88777e-06	QTL:32:BW	Birth Weight
6	33059980	136869875	C	T	0.291	-0.479579	0.0741307	1.01828e-10	QTL:33:BW	Birth Weight
6	33073820	134114856	A	G	0.196	-0.362248	0.0789036	4.45095e-06	QTL:34:BW	Birth Weight
6	33077819	135412911	C	A	0.194	-0.38329	0.0790166	1.24377e-06	QTL:34:BW	Birth Weight
6	33083911	133878522	C	T	0.157	-0.445927	0.0895704	6.48727e-07	QTL:34:BW	Birth Weight
6	33089632	137438669	T	C	0.145	-0.534179	0.0926009	8.16858e-09	QTL:34:BW	Birth Weight
6	33095323	133016090	A	G	0.189	-0.365154	0.0808527	6.34687e-06	QTL:34:BW	Birth Weight
6	33137405	135557829	A	G	0.166	-0.425433	0.0862594	8.2356e-07	QTL:35:BW	Birth Weight
6	33144340	133031710	T	C	0.159	-0.532166	0.0888451	2.15441e-09	QTL:35:BW	Birth Weight
6	33149260	134106846	A	G	0.159	-0.529567	0.0888139	2.54401e-09	QTL:35:BW	Birth Weight
6	33150338	137568507	C	T	0.159	-0.532166	0.0888451	2.15441e-09	QTL:35:BW	Birth Weight
6	33197375	133006328	C	A	0.233	-0.437966	0.0755899	7.02847e-09	QTL:36:BW	Birth Weight
6	33200563	41575451	T	C	0.195	-0.399082	0.0784209	3.64878e-07	QTL:37:BW	Birth Weight
6	33216363	132866044	A	G	0.098	-0.447547	0.0976393	4.60999e-06	QTL:38:BW	Birth Weight
6	33217630	137165560	C	T	0.098	-0.447547	0.0976393	4.60999e-06	QTL:38:BW	Birth Weight
6	33219709	134929497	T	C	0.232	-0.423918	0.0730439	6.63701e-09	QTL:38:BW	Birth Weight
6	33221295	134182507	A	G	0.093	-0.520595	0.102898	4.26319e-07	QTL:38:BW	Birth Weight
6	33232999	137337958	C	T	0.091	-0.542405	0.103937	1.82996e-07	QTL:38:BW	Birth Weight
6	33235282	136260077	T	C	0.244	-0.374654	0.0738288	3.93426e-07	QTL:39:BW	Birth Weight
6	33237902	136735797	T	C	0.259	-0.333944	0.0728601	4.6171e-06	QTL:39:BW	Birth Weight
6	33241063	134667052	A	G	0.255	-0.38769	0.0732024	1.20141e-07	QTL:39:BW	Birth Weight
6	33256681	133887275	C	T	0.263	-0.322301	0.0728824	9.84649e-06	QTL:39:BW	Birth Weight
6	33266828	109202042	T	C	0.189	-0.34134	0.0760059	7.14934e-06	QTL:40:BW	Birth Weight
6	33275950	110487091	T	C	0.216	-0.373697	0.07407	4.59022e-07	QTL:41:BW	Birth Weight
6	33489007	135777606	T	G	0.378	0.42636	0.0717723	2.91278e-09	QTL:42:BW	Birth Weight
6	33952291	133898216	G	A	0.246	0.326507	0.070041	3.16697e-06	QTL:43:BW	Birth Weight
6	34174152	41665871	T	C	0.415	-0.533688	0.0721385	1.46348e-13	QTL:44:BW	Birth Weight
6	34177245	133218649	A	C	0.248	-0.54643	0.0785643	3.68369e-12	QTL:45:BW	Birth Weight
6	34187155	110986458	A	G	0.229	-0.624912	0.0816811	2.13585e-14	QTL:45:BW	Birth Weight
6	34220581	110995754	T	G	0.25	-0.550932	0.0788156	2.87591e-12	QTL:45:BW	Birth Weight
6	34255649	109255941	C	A	0.25	-0.544203	0.0790988	6.24872e-12	QTL:45:BW	Birth Weight
6	34259422	136871727	T	G	0.25	-0.544748	0.078987	5.56145e-12	QTL:45:BW	Birth Weight
6	34273219	137594935	C	A	0.127	-0.695936	0.101984	9.23449e-12	QTL:46:BW	Birth Weight
6	34278302	133360082	G	A	0.39	-0.388787	0.0711168	4.66221e-08	QTL:46:BW	Birth Weight
6	34280870	109845803	A	G	0.385	-0.410707	0.0719445	1.16275e-08	QTL:46:BW	Birth Weight
6	34284361	110075914	A	G	0.221	-0.683808	0.0841343	4.76069e-16	QTL:46:BW	Birth Weight
6	34291379	110754910	A	G	0.232	-0.73689	0.0820196	2.94675e-19	QTL:46:BW	Birth Weight
6	34294086	137241313	A	G	0.22	-0.681421	0.0831025	2.62597e-16	QTL:46:BW	Birth Weight
6	34297835	136228816	C	A	0.232	-0.724963	0.0806139	2.72357e-19	QTL:46:BW	Birth Weight
6	34299521	110138126	C	T	0.221	-0.679311	0.0830719	3.15959e-16	QTL:46:BW	Birth Weight
6	34305679	134959225	G	A	0.385	-0.39259	0.0705703	2.70088e-08	QTL:46:BW	Birth Weight
6	34314486	133968243	T	G	0.353	0.368185	0.0691951	1.0487e-07	QTL:47:BW	Birth Weight
6	34316541	135831270	C	T	0.353	0.368185	0.0691951	1.0487e-07	QTL:47:BW	Birth Weight
6	34323249	109319209	T	C	0.22	-0.681421	0.0831025	2.62597e-16	QTL:47:BW	Birth Weight
6	34338927	109376554	A	G	0.347	0.398866	0.0702651	1.40244e-08	QTL:47:BW	Birth Weight
6	34351631	29013268	C	T	0.165	0.380434	0.0839214	5.85926e-06	QTL:47:BW	Birth Weight
6	34363198	110647741	A	C	0.215	-0.688742	0.0859385	1.1981e-15	QTL:47:BW	Birth Weight
6	34412048	135480641	A	C	0.339	0.407715	0.0703212	6.86621e-09	QTL:47:BW	Birth Weight
6	34430882	109207013	G	A	0.339	0.412534	0.0703608	4.64931e-09	QTL:47:BW	Birth Weight
6	34545976	135859900	C	T	0.186	0.378021	0.0807109	2.84577e-06	QTL:48:BW	Birth Weight
6	34551087	133664571	A	C	0.184	0.368963	0.080313	4.38661e-06	QTL:49:BW	Birth Weight
6	34716044	-	A	G	0.099	-0.548607	0.104988	1.76379e-07	QTL:49:BW	Birth Weight
6	35126624	135656536	G	A	0.087	-0.65738	0.105471	4.71939e-10	QTL:50:BW	Birth Weight
6	35156547	137804627	T	G	0.492	0.319317	0.0655635	1.12667e-06	QTL:51:BW	Birth Weight
6	35157409	133964846	C	T	0.474	-0.461592	0.068085	1.25514e-11	QTL:52:BW	Birth Weight
6	35159377	137221322	C	T	0.485	0.3517	0.069632	4.45652e-07	QTL:53:BW	Birth Weight
6	35160353	41606677	C	T	0.38	-0.325145	0.0689518	2.43494e-06	QTL:53:BW	Birth Weight
6	35161813	41606678	C	T	0.486	0.336157	0.0681217	8.12577e-07	QTL:53:BW	Birth Weight
6	35162835	135754598	C	T	0.486	0.336157	0.0681217	8.12577e-07	QTL:53:BW	Birth Weight
6	35165575	133659231	G	A	0.486	0.336157	0.0681217	8.12577e-07	QTL:53:BW	Birth Weight
6	35167771	135173372	C	T	0.486	0.347621	0.0680579	3.30537e-07	QTL:53:BW	Birth Weight
6	35284938	134502638	T	C	0.082	-0.519936	0.107081	1.21417e-06	QTL:54:BW	Birth Weight
6	35297003	137815761	A	G	0.336	-0.316133	0.0705695	7.53546e-06	QTL:54:BW	Birth Weight
6	35359926	109595029	A	C	0.313	-0.332553	0.0652632	3.52425e-07	QTL:55:BW	Birth Weight
6	35516244	109450472	G	A	0.082	-0.516487	0.109179	2.26084e-06	QTL:56:BW	Birth Weight
6	35554252	136716756	G	A	0.289	0.345458	0.0758473	5.29357e-06	QTL:56:BW	Birth Weight
6	35569372	110851332	C	T	0.346	0.569564	0.0690755	1.79614e-16	QTL:57:BW	Birth Weight
6	35582162	137290140	T	G	0.409	-0.404822	0.066966	1.53195e-09	QTL:58:BW	Birth Weight
6	35583169	109366114	G	A	0.392	-0.318404	0.067207	2.18421e-06	QTL:58:BW	Birth Weight
6	35585584	110522804	T	C	0.409	0.348993	0.0674582	2.33095e-07	QTL:58:BW	Birth Weight
6	35591358	109796552	G	A	0.409	0.348993	0.0674582	2.33095e-07	QTL:58:BW	Birth Weight
6	35594486	81128429	T	C	0.385	-0.331655	0.0678625	1.0348e-06	QTL:58:BW	Birth Weight
6	35609063	132655581	T	C	0.406	0.325726	0.0675596	1.44178e-06	QTL:58:BW	Birth Weight
6	35617464	110683987	A	G	0.386	-0.333536	0.0679049	9.12995e-07	QTL:58:BW	Birth Weight
6	35623939	109761348	C	T	0.479	-0.561156	0.0652899	9.2516e-18	QTL:59:BW	Birth Weight
6	35626108	109616955	C	A	0.48	-0.560305	0.0652767	1.02018e-17	QTL:59:BW	Birth Weight
6	35632519	135464137	T	C	0.414	-0.440385	0.0665405	3.77168e-11	QTL:59:BW	Birth Weight
6	35649924	134266182	A	C	0.414	-0.432829	0.066545	8.08215e-11	QTL:59:BW	Birth Weight
6	35652855	136714215	C	T	0.434	-0.373932	0.0670521	2.49795e-08	QTL:60:BW	Birth Weight
6	35658792	135930585	A	G	0.068	-0.677915	0.117422	7.94529e-09	QTL:61:BW	Birth Weight
6	35661777	134687109	T	C	0.069	-0.664176	0.116372	1.17161e-08	QTL:61:BW	Birth Weight
6	35666704	109370316	C	T	0.466	0.608119	0.0678211	3.4608e-19	QTL:62:BW	Birth Weight
6	35692876	-	T	C	0.149	0.462943	0.102653	6.54477e-06	QTL:62:BW	Birth Weight
6	35756140	29025601	T	C	0.076	-0.640564	0.129312	7.37263e-07	QTL:62:BW	Birth Weight
6	35909397	81128511	G	A	0.177	-0.378302	0.07692	8.84133e-07	QTL:63:BW	Birth Weight
6	35989112	109661409	A	G	0.048	-0.837488	0.142128	3.89564e-09	QTL:64:BW	Birth Weight
6	35992596	110612180	G	A	0.224	0.417806	0.0778393	8.11425e-08	QTL:65:BW	Birth Weight
6	35997831	110084569	C	T	0.211	0.411377	0.0793736	2.2176e-07	QTL:65:BW	Birth Weight
6	36000024	110174597	T	C	0.211	0.411377	0.0793736	2.2176e-07	QTL:65:BW	Birth Weight
6	36013751	110318119	C	T	0.048	-0.839851	0.141753	3.20447e-09	QTL:66:BW	Birth Weight
6	36016279	109688781	A	G	0.048	-0.830795	0.141531	4.45981e-09	QTL:67:BW	Birth Weight
6	36020783	137658158	G	T	0.263	-0.466708	0.0729371	1.61832e-10	QTL:68:BW	Birth Weight
6	36024475	108997896	C	T	0.227	0.433243	0.0841953	2.70298e-07	QTL:69:BW	Birth Weight
6	36026273	133157501	C	T	0.348	-0.493483	0.0710175	3.85561e-12	QTL:69:BW	Birth Weight
6	36027461	109243450	T	C	0.227	0.425057	0.0842665	4.61363e-07	QTL:70:BW	Birth Weight
6	36029949	-	G	A	0.227	0.424177	0.0841708	4.72872e-07	QTL:70:BW	Birth Weight
6	36032406	110319860	T	C	0.228	0.424429	0.084188	4.68038e-07	QTL:70:BW	Birth Weight
6	36051286	137117224	G	T	0.036	-0.800787	0.161942	7.71014e-07	QTL:70:BW	Birth Weight
6	36061374	133492448	C	A	0.45	-0.390329	0.0716428	5.17598e-08	QTL:70:BW	Birth Weight
6	36074911	81129710	G	A	0.234	-0.374441	0.0753413	6.78043e-07	QTL:71:BW	Birth Weight
6	36076799	110493581	A	G	0.275	-0.39696	0.0733385	6.3144e-08	QTL:71:BW	Birth Weight
6	36081544	110254240	G	A	0.322	-0.56094	0.0735601	2.59183e-14	QTL:71:BW	Birth Weight
6	36161377	109104898	G	A	0.431	-0.363539	0.0701034	2.18264e-07	QTL:72:BW	Birth Weight
6	36164022	41595971	T	C	0.414	-0.339746	0.0692571	9.42426e-07	QTL:72:BW	Birth Weight
6	36166505	29026959	T	C	0.07	-0.567629	0.120882	2.68293e-06	QTL:72:BW	Birth Weight
6	36170104	110620469	T	G	0.073	-0.645713	0.111053	6.22213e-09	QTL:73:BW	Birth Weight
6	36172372	110262712	C	T	0.399	-0.445527	0.0690791	1.16043e-10	QTL:73:BW	Birth Weight
6	36181021	110610834	C	T	0.219	-0.741192	0.0805705	4.12735e-20	QTL:74:BW	Birth Weight
6	36183913	109123810	T	C	0.266	-0.394756	0.0727885	5.95136e-08	QTL:74:BW	Birth Weight
6	36226965	81154124	C	T	0.068	-0.57634	0.123017	2.82643e-06	QTL:74:BW	Birth Weight
6	36257337	-	C	G	0.068	-0.562009	0.123228	5.14293e-06	QTL:74:BW	Birth Weight
6	36262330	110916099	C	T	0.083	-0.50023	0.112281	8.45074e-06	QTL:74:BW	Birth Weight
6	36290238	109851209	C	T	0.068	-0.546163	0.123181	9.33086e-06	QTL:74:BW	Birth Weight
6	36298350	109745154	A	G	0.068	-0.546163	0.123181	9.33086e-06	QTL:74:BW	Birth Weight
6	36299810	110166715	T	C	0.068	-0.560113	0.123296	5.59859e-06	QTL:74:BW	Birth Weight
6	36300744	109578124	T	G	0.068	-0.546163	0.123181	9.33086e-06	QTL:75:BW	Birth Weight
6	36316317	81127618	G	A	0.081	-0.599258	0.109161	4.09951e-08	QTL:75:BW	Birth Weight
6	36316985	108966257	G	A	0.078	-0.632332	0.114398	3.3092e-08	QTL:75:BW	Birth Weight
6	36317494	109614257	A	G	0.077	-0.644146	0.114762	2.02927e-08	QTL:75:BW	Birth Weight
6	36322476	110764416	T	C	0.079	-0.568176	0.113069	5.09759e-07	QTL:75:BW	Birth Weight
6	36324722	134272356	T	C	0.079	-0.56971	0.11325	4.95451e-07	QTL:75:BW	Birth Weight
6	36325532	110065250	T	C	0.079	-0.571093	0.113099	4.48767e-07	QTL:75:BW	Birth Weight
6	36338182	-	C	T	0.056	-0.694848	0.127671	5.34599e-08	QTL:75:BW	Birth Weight
6	36338871	137544399	T	G	0.077	-0.64028	0.114708	2.42617e-08	QTL:75:BW	Birth Weight
6	36344560	-	G	C	0.472	-0.335179	0.0722058	3.48326e-06	QTL:75:BW	Birth Weight
6	36359950	136347460	C	T	0.084	-0.482739	0.100957	1.75736e-06	QTL:76:BW	Birth Weight
6	36363919	133323815	A	G	0.329	-0.513104	0.0750653	8.52835e-12	QTL:76:BW	Birth Weight
6	36366721	110081197	A	G	0.072	-0.558802	0.117618	2.04506e-06	QTL:76:BW	Birth Weight
6	36426554	109357910	A	C	0.348	-0.34372	0.0739	3.33248e-06	QTL:77:BW	Birth Weight
6	36561452	135152944	C	A	0.145	-0.541787	0.0959263	1.65667e-08	QTL:78:BW	Birth Weight
6	36567270	137339486	G	A	0.144	-0.530459	0.0957677	3.09892e-08	QTL:78:BW	Birth Weight
6	36569474	136917512	A	G	0.145	-0.529253	0.0956337	3.18576e-08	QTL:78:BW	Birth Weight
6	36571306	135240815	G	A	0.145	-0.540742	0.0959003	1.74911e-08	QTL:78:BW	Birth Weight
6	36574022	133602420	G	A	0.145	-0.533346	0.0959329	2.75599e-08	QTL:78:BW	Birth Weight
6	36576533	135124085	C	T	0.147	-0.506684	0.0952759	1.06557e-07	QTL:78:BW	Birth Weight
6	36614641	29010895	C	T	0.368	-0.331442	0.0699619	2.1862e-06	QTL:79:BW	Birth Weight
6	36617150	137627261	T	C	0.374	-0.327521	0.0695126	2.48146e-06	QTL:79:BW	Birth Weight
6	36619708	43702343	G	A	0.385	-0.409764	0.0706764	6.87259e-09	QTL:79:BW	Birth Weight
6	36629387	109187801	T	C	0.386	-0.412525	0.0706535	5.38255e-09	QTL:79:BW	Birth Weight
6	36635943	41622323	T	C	0.061	-0.590268	0.127667	3.8083e-06	QTL:79:BW	Birth Weight
6	36636626	-	G	C	0.067	0.616613	0.130773	2.43965e-06	QTL:79:BW	Birth Weight
6	36642083	43702356	T	C	0.265	-0.334801	0.0746671	7.38953e-06	QTL:79:BW	Birth Weight
6	36643100	110362908	T	C	0.385	-0.410468	0.0706862	6.50796e-09	QTL:79:BW	Birth Weight
6	36648160	135275589	T	C	0.37	-0.343778	0.0699984	9.15714e-07	QTL:79:BW	Birth Weight
6	36732282	110290345	C	A	0.344	0.355245	0.0716513	7.21047e-07	QTL:80:BW	Birth Weight
6	36751514	135747681	A	G	0.184	-0.559115	0.0809365	5.13426e-12	QTL:81:BW	Birth Weight
6	36759124	109626073	A	G	0.328	0.366228	0.0737437	6.91042e-07	QTL:81:BW	Birth Weight
6	36761364	109721398	T	C	0.137	-0.646193	0.0941186	6.90606e-12	QTL:82:BW	Birth Weight
6	36762664	109936978	A	G	0.137	-0.645902	0.094115	7.04339e-12	QTL:82:BW	Birth Weight
6	36773960	81128356	G	A	0.4	-0.416192	0.0699825	2.79752e-09	QTL:82:BW	Birth Weight
6	36803318	137847035	G	A	0.393	-0.457145	0.0698876	6.32573e-11	QTL:82:BW	Birth Weight
6	36805799	133677804	G	A	0.393	-0.457145	0.0698876	6.32573e-11	QTL:82:BW	Birth Weight
6	36807074	110906242	T	G	0.399	-0.432384	0.0699391	6.50078e-10	QTL:82:BW	Birth Weight
6	36808225	110098532	T	C	0.399	-0.432384	0.0699391	6.50078e-10	QTL:82:BW	Birth Weight
6	36809946	110086527	A	C	0.399	-0.432384	0.0699391	6.50078e-10	QTL:82:BW	Birth Weight
6	36811091	109615044	A	G	0.397	-0.448746	0.0698309	1.35263e-10	QTL:82:BW	Birth Weight
6	36813124	110986825	G	A	0.43	-0.509788	0.0701001	3.7304e-13	QTL:82:BW	Birth Weight
6	36817266	110407112	A	G	0.428	-0.525794	0.0700214	6.33126e-14	QTL:82:BW	Birth Weight
6	36818704	110269128	G	A	0.428	-0.525553	0.0700312	6.55168e-14	QTL:82:BW	Birth Weight
6	36819287	136698758	G	A	0.428	-0.527659	0.0700043	5.09593e-14	QTL:82:BW	Birth Weight
6	36821474	134054233	G	A	0.428	-0.525043	0.0700194	6.85744e-14	QTL:82:BW	Birth Weight
6	36831813	132786897	A	G	0.432	-0.545612	0.0703487	9.40738e-15	QTL:82:BW	Birth Weight
6	36834692	134250619	C	T	0.434	-0.537478	0.0704505	2.5215e-14	QTL:82:BW	Birth Weight
6	36835500	135609370	A	G	0.416	-0.613679	0.0698562	1.75294e-18	QTL:82:BW	Birth Weight
6	36850859	-	G	T	0.246	-0.40857	0.0807946	4.31749e-07	QTL:83:BW	Birth Weight
6	36850937	-	A	G	0.064	-0.706943	0.132236	9.13635e-08	QTL:84:BW	Birth Weight
6	36856529	109809412	T	C	0.155	-0.387332	0.0865852	7.76117e-06	QTL:84:BW	Birth Weight
6	36857461	81128303	T	C	0.157	-0.393109	0.0862801	5.25485e-06	QTL:84:BW	Birth Weight
6	36857907	137700765	C	T	0.371	-0.439126	0.0695937	2.88064e-10	QTL:84:BW	Birth Weight
6	36860541	110254531	T	C	0.156	-0.399562	0.0863554	3.74553e-06	QTL:84:BW	Birth Weight
6	36863269	133944004	C	T	0.371	-0.438304	0.0695906	3.10254e-10	QTL:84:BW	Birth Weight
6	36864006	110733903	G	A	0.156	-0.399188	0.0863928	3.86153e-06	QTL:84:BW	Birth Weight
6	36870003	41650772	T	C	0.157	-0.390146	0.0862571	6.14747e-06	QTL:84:BW	Birth Weight
6	36871343	136540635	A	G	0.371	-0.438812	0.0695807	2.94329e-10	QTL:84:BW	Birth Weight
6	36872513	41650771	G	A	0.371	-0.432243	0.0695247	5.21372e-10	QTL:84:BW	Birth Weight
6	36874602	133868754	G	A	0.369	-0.448016	0.069644	1.29396e-10	QTL:84:BW	Birth Weight
6	36880289	110789098	C	T	0.106	-0.663191	0.109641	1.49857e-09	QTL:85:BW	Birth Weight
6	36902704	109868461	T	C	0.127	-0.692353	0.100431	5.67289e-12	QTL:85:BW	Birth Weight
6	36924166	132647087	A	G	0.106	-0.660035	0.109565	1.74459e-09	QTL:86:BW	Birth Weight
6	36934353	109778868	A	C	0.307	-0.393669	0.0700938	1.98941e-08	QTL:86:BW	Birth Weight
6	36936613	81128265	T	C	0.307	-0.394099	0.0701212	1.94476e-08	QTL:86:BW	Birth Weight
6	36937191	109329029	C	T	0.307	-0.392968	0.070065	2.07975e-08	QTL:86:BW	Birth Weight
6	36939125	137542617	G	A	0.309	-0.398365	0.0700247	1.30508e-08	QTL:86:BW	Birth Weight
6	36955129	109234805	A	G	0.402	-0.539466	0.0688999	5.25524e-15	QTL:87:BW	Birth Weight
6	36958728	137583011	T	C	0.387	-0.565163	0.0700121	7.47827e-16	QTL:87:BW	Birth Weight
6	36978273	134837963	G	A	0.388	-0.551403	0.0698071	3.03036e-15	QTL:87:BW	Birth Weight
6	36995849	137484912	T	C	0.259	-0.478202	0.0799885	2.31074e-09	QTL:88:BW	Birth Weight
6	36996677	136143916	T	C	0.142	-0.823729	0.0938013	1.80432e-18	QTL:89:BW	Birth Weight
6	36999602	133597172	C	T	0.148	-0.660478	0.0920207	7.47332e-13	QTL:89:BW	Birth Weight
6	37029371	136549008	G	A	0.165	-0.736348	0.089605	2.26309e-16	QTL:90:BW	Birth Weight
6	37030480	81128660	T	C	0.307	-0.588121	0.0780016	5.00625e-14	QTL:91:BW	Birth Weight
6	37032906	134214719	T	G	0.181	-0.839735	0.0890258	4.65285e-21	QTL:91:BW	Birth Weight
6	37035186	109920258	T	C	0.192	-0.939534	0.0872317	6.1088e-27	QTL:91:BW	Birth Weight
6	37036215	133703244	G	A	0.296	-0.528034	0.0791569	2.64523e-11	QTL:91:BW	Birth Weight
6	37037466	134860145	T	C	0.296	-0.524058	0.0792648	3.94879e-11	QTL:91:BW	Birth Weight
6	37038017	109547063	G	A	0.309	-0.59843	0.0780291	1.84792e-14	QTL:91:BW	Birth Weight
6	37040623	136105352	T	C	0.296	-0.524058	0.0792648	3.94879e-11	QTL:91:BW	Birth Weight
6	37044068	110983998	C	T	0.308	-0.594157	0.0781645	3.12438e-14	QTL:91:BW	Birth Weight
6	37046114	109705804	A	G	0.308	-0.59058	0.0781786	4.48519e-14	QTL:91:BW	Birth Weight
6	37049538	110638909	G	A	0.378	-0.676322	0.0765212	1.09091e-18	QTL:91:BW	Birth Weight
6	37053170	110338374	T	C	0.306	-0.609449	0.0783581	7.91929e-15	QTL:91:BW	Birth Weight
6	37060546	109627413	G	A	0.305	-0.617521	0.0783663	3.5269e-15	QTL:91:BW	Birth Weight
6	37061527	136745840	T	C	0.307	-0.58608	0.0783015	7.60443e-14	QTL:91:BW	Birth Weight
6	37104774	134645962	C	T	0.305	-0.590863	0.0787248	6.50802e-14	QTL:91:BW	Birth Weight
6	37106212	135996742	C	T	0.303	-0.611946	0.0788355	8.93988e-15	QTL:91:BW	Birth Weight
6	37107774	133803895	G	T	0.305	-0.597602	0.0787252	3.38386e-14	QTL:91:BW	Birth Weight
6	37107816	-	G	C	0.059	-0.705112	0.141248	6.05045e-07	QTL:91:BW	Birth Weight
6	37112864	135731544	G	A	0.305	-0.594821	0.0786961	4.34274e-14	QTL:91:BW	Birth Weight
6	37115970	133702426	G	A	0.305	-0.59533	0.0786898	4.1137e-14	QTL:91:BW	Birth Weight
6	37123023	137482165	C	T	0.305	-0.591485	0.0786998	6.01837e-14	QTL:91:BW	Birth Weight
6	37136794	137060044	G	A	0.305	-0.594821	0.0786961	4.34274e-14	QTL:91:BW	Birth Weight
6	37138139	135565978	C	T	0.412	-0.862586	0.076588	2.71391e-29	QTL:91:BW	Birth Weight
6	37140287	132799343	C	T	0.33	-0.538115	0.0770156	2.93862e-12	QTL:91:BW	Birth Weight
6	37142174	81147999	G	A	0.466	-0.893826	0.0777404	1.88394e-30	QTL:91:BW	Birth Weight
6	37145092	-	G	C	0.059	-0.717154	0.141137	3.79948e-07	QTL:91:BW	Birth Weight
6	37145522	134678579	G	A	0.329	-0.550183	0.0771228	1.02601e-12	QTL:91:BW	Birth Weight
6	37147544	136348696	T	G	0.33	-0.539941	0.0770983	2.61935e-12	QTL:91:BW	Birth Weight
6	37149945	136750548	G	A	0.33	-0.539941	0.0770983	2.61935e-12	QTL:91:BW	Birth Weight
6	37150579	134209622	C	T	0.33	-0.539941	0.0770983	2.61935e-12	QTL:91:BW	Birth Weight
6	37153831	137632853	A	G	0.33	-0.546098	0.0770747	1.45658e-12	QTL:91:BW	Birth Weight
6	37155597	133519396	A	G	0.33	-0.546098	0.0770747	1.45658e-12	QTL:91:BW	Birth Weight
6	37156677	134831868	G	A	0.33	-0.542091	0.0771073	2.15987e-12	QTL:91:BW	Birth Weight
6	37158384	135355686	T	C	0.329	-0.553117	0.0770685	7.5024e-13	QTL:91:BW	Birth Weight
6	37159718	133185353	T	G	0.33	-0.547719	0.0770903	1.26485e-12	QTL:91:BW	Birth Weight
6	37161408	134670664	G	A	0.33	-0.546819	0.0770819	1.36813e-12	QTL:91:BW	Birth Weight
6	37163934	110684574	T	C	0.33	-0.547719	0.0770903	1.26485e-12	QTL:91:BW	Birth Weight
6	37165831	-	T	G	0.33	-0.545306	0.0770817	1.57551e-12	QTL:91:BW	Birth Weight
6	37165836	-	C	T	0.33	-0.545306	0.0770817	1.57551e-12	QTL:91:BW	Birth Weight
6	37168914	136906708	T	G	0.33	-0.551132	0.077052	8.94823e-13	QTL:91:BW	Birth Weight
6	37172063	109929793	G	A	0.327	-0.577184	0.077233	8.30521e-14	QTL:91:BW	Birth Weight
6	37174838	-	C	T	0.33	-0.541327	0.0770602	2.24824e-12	QTL:91:BW	Birth Weight
6	37174847	137748179	A	G	0.33	-0.54522	0.0770804	1.58672e-12	QTL:91:BW	Birth Weight
6	37177441	109085538	G	A	0.33	-0.545222	0.0770744	1.58022e-12	QTL:91:BW	Birth Weight
6	37178336	-	T	C	0.33	-0.542804	0.0770715	1.97488e-12	QTL:91:BW	Birth Weight
6	37178722	109501082	T	C	0.33	-0.54522	0.0770804	1.58672e-12	QTL:91:BW	Birth Weight
6	37180966	110974806	A	G	0.33	-0.54522	0.0770804	1.58672e-12	QTL:91:BW	Birth Weight
6	37182427	134061493	A	G	0.33	-0.545253	0.0770877	1.58961e-12	QTL:91:BW	Birth Weight
6	37184577	135899001	C	A	0.33	-0.542619	0.0770629	1.99794e-12	QTL:91:BW	Birth Weight
6	37191966	110897976	A	G	0.136	-0.502554	0.0944833	1.06033e-07	QTL:91:BW	Birth Weight
6	37195504	110572070	A	C	0.328	-0.552322	0.0770923	8.21877e-13	QTL:91:BW	Birth Weight
6	37196103	133148479	A	G	0.329	-0.548004	0.0770704	1.21523e-12	QTL:91:BW	Birth Weight
6	37211057	109849093	A	G	0.394	-1.10311	0.0789399	4.56539e-44	QTL:92:BW	Birth Weight
6	37214068	110793327	T	C	0.394	-1.10311	0.0789399	4.56539e-44	QTL:92:BW	Birth Weight
6	37218423	109063701	T	G	0.347	-0.816329	0.0765899	2.03088e-26	QTL:92:BW	Birth Weight
6	37219372	109622396	A	C	0.347	-0.817412	0.0766104	1.80055e-26	QTL:92:BW	Birth Weight
6	37221776	136542559	T	C	0.413	-1.00463	0.0786939	4.15594e-37	QTL:93:BW	Birth Weight
6	37232142	110770764	T	C	0.351	-0.907375	0.0773797	1.33308e-31	QTL:93:BW	Birth Weight
6	37234954	110867784	T	C	0.351	-0.905411	0.0774062	1.87881e-31	QTL:93:BW	Birth Weight
6	37237698	-	T	C	0.048	-0.788345	0.147268	8.78715e-08	QTL:93:BW	Birth Weight
6	37243159	110780166	T	C	0.304	-0.677533	0.0772742	2.03692e-18	QTL:93:BW	Birth Weight
6	37243677	109035277	G	A	0.304	-0.676613	0.0773013	2.32452e-18	QTL:93:BW	Birth Weight
6	37245497	134219500	C	T	0.292	-0.60293	0.0776022	8.44968e-15	QTL:93:BW	Birth Weight
6	37252978	133016139	G	A	0.399	-0.741523	0.0780844	2.53401e-21	QTL:94:BW	Birth Weight
6	37270930	110406669	G	T	0.4	-0.753512	0.0782918	7.41974e-22	QTL:94:BW	Birth Weight
6	37273774	134225464	C	T	0.078	-0.7745	0.120228	1.21992e-10	QTL:94:BW	Birth Weight
6	37277931	137684828	G	A	0.078	-0.785054	0.120502	7.53538e-11	QTL:94:BW	Birth Weight
6	37282356	133288426	C	T	0.35	-0.48591	0.0794624	9.92513e-10	QTL:95:BW	Birth Weight
6	37293699	136487046	A	G	0.331	-0.597146	0.0806392	1.38804e-13	QTL:95:BW	Birth Weight
6	37297426	110302064	T	C	0.35	-0.488046	0.0794898	8.49878e-10	QTL:95:BW	Birth Weight
6	37298725	109776587	T	C	0.35	-0.488046	0.0794898	8.49878e-10	QTL:95:BW	Birth Weight
6	37300810	110281825	T	C	0.35	-0.488046	0.0794898	8.49878e-10	QTL:95:BW	Birth Weight
6	37300872	-	G	C	0.388	-0.717899	0.077843	3.33291e-20	QTL:95:BW	Birth Weight
6	37301959	109448564	A	G	0.387	-0.717192	0.0779694	4.16295e-20	QTL:95:BW	Birth Weight
6	37302499	109436638	C	A	0.388	-0.720673	0.0778712	2.46953e-20	QTL:95:BW	Birth Weight
6	37303264	135282158	G	T	0.33	-0.564525	0.0805415	2.51278e-12	QTL:95:BW	Birth Weight
6	37305466	137844992	C	T	0.388	-0.712515	0.0779075	6.76917e-20	QTL:95:BW	Birth Weight
6	37313503	109303784	A	G	0.351	-0.483452	0.0793568	1.14459e-09	QTL:95:BW	Birth Weight
6	37314183	110058857	C	T	0.351	-0.483452	0.0793568	1.14459e-09	QTL:95:BW	Birth Weight
6	37317695	110412527	C	T	0.351	-0.483452	0.0793568	1.14459e-09	QTL:95:BW	Birth Weight
6	37321049	109414269	G	A	0.351	-0.48522	0.0793755	1.00501e-09	QTL:95:BW	Birth Weight
6	37324718	110841247	C	A	0.351	-0.492169	0.0793946	5.84793e-10	QTL:95:BW	Birth Weight
6	37331712	109554838	G	A	0.351	-0.481424	0.0794636	1.41139e-09	QTL:95:BW	Birth Weight
6	37332983	43702366	G	T	0.084	-0.66212	0.115063	8.88275e-09	QTL:95:BW	Birth Weight
6	37340937	110443327	G	A	0.351	-0.481424	0.0794636	1.41139e-09	QTL:95:BW	Birth Weight
6	37342568	109322908	A	C	0.351	-0.481424	0.0794636	1.41139e-09	QTL:95:BW	Birth Weight
6	37343379	-	T	G	0.427	-0.889372	0.0811428	7.75632e-28	QTL:95:BW	Birth Weight
6	37345508	109861428	G	T	0.351	-0.481424	0.0794636	1.41139e-09	QTL:95:BW	Birth Weight
6	37345903	-	C	T	0.037	-1.0852	0.160909	1.60226e-11	QTL:95:BW	Birth Weight
6	37347130	110062110	G	A	0.351	-0.512368	0.0792515	1.0474e-10	QTL:95:BW	Birth Weight
6	37349144	109002201	T	C	0.351	-0.477833	0.0794565	1.85968e-09	QTL:95:BW	Birth Weight
6	37354945	110024295	C	T	0.331	-0.597879	0.0806562	1.31169e-13	QTL:95:BW	Birth Weight
6	37359765	133222819	T	C	0.35	-0.496434	0.0795266	4.43988e-10	QTL:95:BW	Birth Weight
6	37369380	137268410	T	C	0.351	-0.480877	0.0794052	1.43278e-09	QTL:95:BW	Birth Weight
6	37373314	109801011	C	T	0.331	-0.59993	0.0806209	1.05703e-13	QTL:95:BW	Birth Weight
6	37374314	-	C	A	0.389	-0.726836	0.0779436	1.27909e-20	QTL:95:BW	Birth Weight
6	37374718	-	A	G	0.351	-0.485357	0.0793282	9.71821e-10	QTL:95:BW	Birth Weight
6	37377606	110426625	C	T	0.331	-0.602492	0.0806047	8.22048e-14	QTL:95:BW	Birth Weight
6	37382177	133788626	C	T	0.071	-0.71486	0.126801	1.75881e-08	QTL:95:BW	Birth Weight
6	37384356	135260513	C	T	0.331	-0.602492	0.0806047	8.22048e-14	QTL:95:BW	Birth Weight
6	37384980	135721391	G	A	0.073	-0.681905	0.12534	5.40748e-08	QTL:95:BW	Birth Weight
6	37391915	81131535	C	T	0.353	-0.491427	0.0792472	5.76779e-10	QTL:95:BW	Birth Weight
6	37393949	110030099	T	C	0.35	-0.510358	0.0794905	1.40532e-10	QTL:95:BW	Birth Weight
6	37395313	110908263	G	A	0.389	-0.738995	0.0779573	2.97814e-21	QTL:95:BW	Birth Weight
6	37396789	110386170	T	G	0.389	-0.738995	0.0779573	2.97814e-21	QTL:95:BW	Birth Weight
6	37400741	110419157	T	G	0.386	-0.756978	0.0780948	3.81392e-22	QTL:95:BW	Birth Weight
6	37403224	109924798	T	C	0.389	-0.740555	0.0779275	2.37722e-21	QTL:95:BW	Birth Weight
6	37407653	109572301	A	G	0.351	-0.495596	0.0793586	4.36508e-10	QTL:95:BW	Birth Weight
6	37412062	81131493	A	C	0.351	-0.499799	0.0793619	3.11484e-10	QTL:95:BW	Birth Weight
6	37415264	136695897	T	C	0.037	-1.04184	0.159165	6.14016e-11	QTL:95:BW	Birth Weight
6	37418164	110305942	A	G	0.427	-0.901776	0.0810409	1.23098e-28	QTL:95:BW	Birth Weight
6	37432458	109433354	G	A	0.389	-0.744699	0.0779601	1.48501e-21	QTL:95:BW	Birth Weight
6	37435861	81131480	T	C	0.389	-0.746026	0.0779819	1.2941e-21	QTL:95:BW	Birth Weight
6	37436347	109153004	G	T	0.35	-0.515184	0.079516	9.55509e-11	QTL:95:BW	Birth Weight
6	37444900	109394155	C	T	0.35	-0.515184	0.079516	9.55509e-11	QTL:95:BW	Birth Weight
6	37452985	134680369	A	G	0.072	-0.685809	0.125625	4.8688e-08	QTL:95:BW	Birth Weight
6	37458923	81131474	T	G	0.331	-0.601331	0.0806342	9.35699e-14	QTL:95:BW	Birth Weight
6	37463709	109987915	T	C	0.331	-0.594911	0.0805965	1.65909e-13	QTL:95:BW	Birth Weight
6	37466356	132741545	G	A	0.077	-0.75922	0.12102	3.63859e-10	QTL:95:BW	Birth Weight
6	37480256	81131471	T	C	0.048	-0.754996	0.146046	2.3799e-07	QTL:95:BW	Birth Weight
6	37483537	137111419	A	C	0.077	-0.757907	0.121197	4.135e-10	QTL:95:BW	Birth Weight
6	37489614	109492119	T	C	0.332	-0.582047	0.0804009	4.75506e-13	QTL:95:BW	Birth Weight
6	37495022	133383268	G	T	0.071	-0.658598	0.127625	2.49917e-07	QTL:95:BW	Birth Weight
6	37497517	137187926	A	G	0.077	-0.749955	0.121083	6.04643e-10	QTL:95:BW	Birth Weight
6	37516151	134831130	A	G	0.331	-0.595366	0.0806055	1.6002e-13	QTL:95:BW	Birth Weight
6	37521235	110128085	T	G	0.408	-0.978127	0.0815152	5.28404e-33	QTL:95:BW	Birth Weight
6	37528626	135344248	T	G	0.077	-0.766262	0.120966	2.45697e-10	QTL:95:BW	Birth Weight
6	37533790	133169685	G	A	0.077	-0.75682	0.121009	4.11585e-10	QTL:95:BW	Birth Weight
6	37540368	136146265	C	T	0.077	-0.763956	0.120936	2.75042e-10	QTL:95:BW	Birth Weight
6	37546311	133663788	C	A	0.077	-0.763956	0.120936	2.75042e-10	QTL:95:BW	Birth Weight
6	37550562	137260864	T	C	0.076	-0.810287	0.121623	2.80123e-11	QTL:95:BW	Birth Weight
6	37557764	136088613	A	G	0.077	-0.730765	0.121762	2.00454e-09	QTL:96:BW	Birth Weight
6	37573159	135946198	C	A	0.077	-0.72953	0.12179	2.15136e-09	QTL:96:BW	Birth Weight
6	37579521	132640138	A	G	0.077	-0.72953	0.12179	2.15136e-09	QTL:96:BW	Birth Weight
6	37620283	137543949	G	T	0.077	-0.725637	0.121876	2.68407e-09	QTL:96:BW	Birth Weight
6	37624676	132773206	C	T	0.077	-0.725637	0.121876	2.68407e-09	QTL:96:BW	Birth Weight
6	37634657	109367170	T	C	0.074	-0.793882	0.123724	1.44078e-10	QTL:96:BW	Birth Weight
6	37652729	109012634	A	G	0.35	-0.596566	0.0760623	4.72529e-15	QTL:96:BW	Birth Weight
6	37658434	81128875	A	G	0.071	-0.664647	0.126591	1.54119e-07	QTL:96:BW	Birth Weight
6	37663853	109868441	A	G	0.114	-0.798185	0.106107	5.71592e-14	QTL:96:BW	Birth Weight
6	37666279	109825528	A	G	0.308	-0.476519	0.075599	3.00612e-10	QTL:97:BW	Birth Weight
6	37667162	134637233	G	A	0.117	-0.749815	0.104926	9.38493e-13	QTL:97:BW	Birth Weight
6	37678993	81128871	G	A	0.07	-0.653679	0.127265	2.84026e-07	QTL:98:BW	Birth Weight
6	37683699	136807875	T	C	0.367	-0.835437	0.0788264	3.84303e-26	QTL:98:BW	Birth Weight
6	37709725	135343689	A	G	0.353	-0.764627	0.0770782	4.08613e-23	QTL:98:BW	Birth Weight
6	37711848	81128867	T	G	0.042	-0.666763	0.147263	6.01403e-06	QTL:98:BW	Birth Weight
6	37719635	136542067	A	G	0.353	-0.764627	0.0770782	4.08613e-23	QTL:98:BW	Birth Weight
6	37736960	81167123	G	C	0.119	-0.685976	0.0983401	3.1895e-12	QTL:98:BW	Birth Weight
6	37741893	109950161	A	G	0.355	-0.775755	0.0770991	9.8926e-24	QTL:98:BW	Birth Weight
6	37749840	110925789	T	C	0.355	-0.773444	0.0771116	1.35961e-23	QTL:98:BW	Birth Weight
6	37752740	108971695	C	T	0.355	-0.770299	0.0770697	1.93899e-23	QTL:98:BW	Birth Weight
6	37760749	137735597	C	T	0.079	-0.56771	0.117473	1.36185e-06	QTL:98:BW	Birth Weight
6	37762321	109623258	A	G	0.073	-0.660418	0.124241	1.07985e-07	QTL:98:BW	Birth Weight
6	37765250	110811293	C	T	0.089	-0.524091	0.107912	1.20722e-06	QTL:98:BW	Birth Weight
6	37766502	-	C	G	0.083	-0.73607	0.113518	9.2331e-11	QTL:99:BW	Birth Weight
6	37774622	109910912	A	G	0.052	-0.75458	0.13834	4.99674e-08	QTL:100:BW	Birth Weight
6	37776670	110762581	G	A	0.155	-0.580997	0.0930349	4.3674e-10	QTL:100:BW	Birth Weight
6	37777797	110914898	A	C	0.165	-0.487633	0.0876203	2.66715e-08	QTL:101:BW	Birth Weight
6	37780584	133121975	G	A	0.071	-0.921537	0.126111	2.879e-13	QTL:102:BW	Birth Weight
6	37782521	133864711	G	A	0.096	-0.538361	0.109998	9.98012e-07	QTL:102:BW	Birth Weight
6	37784598	110320968	T	C	0.071	-0.933502	0.126657	1.80199e-13	QTL:102:BW	Birth Weight
6	37785809	132881454	A	G	0.095	-0.563092	0.110645	3.64446e-07	QTL:102:BW	Birth Weight
6	37786966	135215113	T	C	0.096	-0.536539	0.109972	1.07911e-06	QTL:102:BW	Birth Weight
6	37787672	132992183	C	T	0.072	-0.893955	0.125272	1.00917e-12	QTL:102:BW	Birth Weight
6	37796921	137167351	G	A	0.407	-0.624186	0.0773759	7.81692e-16	QTL:102:BW	Birth Weight
6	37802917	109361486	G	A	0.072	-0.893955	0.125272	1.00917e-12	QTL:102:BW	Birth Weight
6	37804003	109283286	T	C	0.401	-0.616332	0.0767812	1.08041e-15	QTL:102:BW	Birth Weight
6	37806387	134359597	G	A	0.312	-0.352232	0.0775271	5.58541e-06	QTL:102:BW	Birth Weight
6	37810505	135351468	G	A	0.407	-0.626716	0.0773746	5.97911e-16	QTL:102:BW	Birth Weight
6	37811600	108950522	A	G	0.407	-0.623658	0.077392	8.37714e-16	QTL:102:BW	Birth Weight
6	37812521	133278590	G	A	0.406	-0.626713	0.0774029	6.12761e-16	QTL:102:BW	Birth Weight
6	37813572	109165562	A	G	0.403	-0.668382	0.0774606	6.89878e-18	QTL:102:BW	Birth Weight
6	37814928	110350585	T	C	0.406	-0.626713	0.0774029	6.12761e-16	QTL:102:BW	Birth Weight
6	37815615	110009223	C	A	0.407	-0.623658	0.077392	8.37714e-16	QTL:102:BW	Birth Weight
6	37816231	135568791	C	T	0.404	-0.656666	0.0773451	2.28006e-17	QTL:102:BW	Birth Weight
6	37817589	81151923	T	C	0.407	-0.623798	0.077366	8.07444e-16	QTL:102:BW	Birth Weight
6	37818195	135144430	T	C	0.404	-0.655684	0.0773277	2.50039e-17	QTL:102:BW	Birth Weight
6	37819224	136490720	A	G	0.407	-0.619289	0.0773788	1.30986e-15	QTL:102:BW	Birth Weight
6	37821595	43706631	G	A	0.407	-0.620802	0.0773841	1.12299e-15	QTL:102:BW	Birth Weight
6	37822623	42820832	A	C	0.461	-1.00149	0.0827652	1.57148e-33	QTL:102:BW	Birth Weight
6	37831626	110884577	G	T	0.407	-0.617212	0.0773933	1.64637e-15	QTL:102:BW	Birth Weight
6	37833129	135418588	G	A	0.078	-0.737395	0.118503	5.0361e-10	QTL:102:BW	Birth Weight
6	37837605	42820837	T	C	0.045	-0.727805	0.145721	5.97299e-07	QTL:102:BW	Birth Weight
6	37838622	137690924	G	T	0.415	-0.678029	0.0787114	7.82802e-18	QTL:102:BW	Birth Weight
6	37875984	110411130	C	T	0.069	-0.889882	0.128926	5.3468e-12	QTL:102:BW	Birth Weight
6	37881557	109651737	C	T	0.101	-0.516092	0.106716	1.33876e-06	QTL:102:BW	Birth Weight
6	37884911	132789187	G	A	0.09	-0.541849	0.115092	2.52699e-06	QTL:102:BW	Birth Weight
6	37888526	134236833	C	T	0.09	-0.541849	0.115092	2.52699e-06	QTL:102:BW	Birth Weight
6	37899142	136587556	A	C	0.027	-0.897586	0.195846	4.62245e-06	QTL:102:BW	Birth Weight
6	37902755	109190243	C	A	0.38	-0.604164	0.076763	3.80163e-15	QTL:102:BW	Birth Weight
6	37905296	110418073	G	T	0.38	-0.604164	0.076763	3.80163e-15	QTL:102:BW	Birth Weight
6	37908478	81165825	T	C	0.38	-0.609141	0.0767174	2.18052e-15	QTL:103:BW	Birth Weight
6	37919045	109936817	C	T	0.449	-0.823103	0.0795257	5.18878e-25	QTL:104:BW	Birth Weight
6	37920305	109210955	G	A	0.223	-0.730815	0.0834766	2.28791e-18	QTL:104:BW	Birth Weight
6	37921723	109878594	C	T	0.4	-0.532805	0.0758065	2.18878e-12	QTL:105:BW	Birth Weight
6	37929882	109816800	T	C	0.399	-0.503349	0.0755891	2.86378e-11	QTL:105:BW	Birth Weight
6	37931903	109172626	T	C	0.175	-0.501066	0.0864929	7.06283e-09	QTL:105:BW	Birth Weight
6	37933250	81165686	A	G	0.175	-0.498824	0.0865356	8.37627e-09	QTL:105:BW	Birth Weight
6	37934272	136101780	T	C	0.415	-0.58547	0.0781036	6.98729e-14	QTL:105:BW	Birth Weight
6	37944827	133120310	T	G	0.067	-0.582	0.120334	1.33595e-06	QTL:105:BW	Birth Weight
6	37950689	42447225	C	A	0.115	-0.62164	0.103605	2.02247e-09	QTL:105:BW	Birth Weight
6	37953254	110543337	A	G	0.175	-0.504049	0.0865162	5.80493e-09	QTL:105:BW	Birth Weight
6	37960313	109817322	G	A	0.399	-0.531853	0.0760333	2.7781e-12	QTL:105:BW	Birth Weight
6	37965489	110718778	G	T	0.399	-0.531853	0.0760333	2.7781e-12	QTL:105:BW	Birth Weight
6	37972173	110854803	C	T	0.178	-0.504919	0.0855892	3.73775e-09	QTL:105:BW	Birth Weight
6	37973508	109332180	C	T	0.178	-0.505763	0.0856031	3.54165e-09	QTL:105:BW	Birth Weight
6	37974974	110543527	T	C	0.441	-0.995439	0.0830028	5.70932e-33	QTL:106:BW	Birth Weight
6	37978037	110936097	G	A	0.438	-0.975291	0.0823184	3.19718e-32	QTL:106:BW	Birth Weight
6	37979918	42447221	A	C	0.115	-0.632489	0.103668	1.08236e-09	QTL:106:BW	Birth Weight
6	37987337	133745929	G	A	0.441	-0.992997	0.0830043	8.13184e-33	QTL:106:BW	Birth Weight
6	37990808	109326577	C	A	0.379	-0.578931	0.076708	4.73332e-14	QTL:106:BW	Birth Weight
6	37991751	133119904	C	T	0.461	-0.945573	0.0830154	6.40987e-30	QTL:106:BW	Birth Weight
6	37996786	110250874	C	A	0.441	-0.992997	0.0830043	8.13184e-33	QTL:106:BW	Birth Weight
6	37999069	-	A	G	0.115	-0.631663	0.103596	1.10772e-09	QTL:106:BW	Birth Weight
6	38001622	109776745	A	G	0.441	-1.00144	0.0830214	2.47965e-33	QTL:106:BW	Birth Weight
6	38005805	110392061	C	T	0.438	-0.985042	0.0821129	5.48492e-33	QTL:106:BW	Birth Weight
6	38016782	110713216	G	A	0.066	-0.794846	0.121135	5.51663e-11	QTL:106:BW	Birth Weight
6	38021694	42447209	T	G	0.17	-0.726468	0.0921117	3.33852e-15	QTL:106:BW	Birth Weight
6	38023878	110984633	T	C	0.495	0.396882	0.0711782	2.51016e-08	QTL:107:BW	Birth Weight
6	38026545	42447192	T	C	0.499	0.413326	0.0708918	5.6573e-09	QTL:107:BW	Birth Weight
6	38028236	137629348	C	T	0.219	-0.939952	0.0867008	2.84395e-27	QTL:107:BW	Birth Weight
6	38038404	135190758	C	A	0.22	-0.919589	0.0865745	2.99498e-26	QTL:107:BW	Birth Weight
6	38042337	137333025	C	T	0.22	-0.922301	0.0866537	2.38046e-26	QTL:107:BW	Birth Weight
6	38045727	132863059	T	C	0.218	-0.943459	0.0868777	2.33227e-27	QTL:107:BW	Birth Weight
6	38047861	110824354	T	C	0.465	0.410067	0.0728576	1.85597e-08	QTL:107:BW	Birth Weight
6	38059181	110046566	C	T	0.049	-0.849429	0.144241	3.97913e-09	QTL:108:BW	Birth Weight
6	38060254	110220945	A	G	0.049	-0.849429	0.144241	3.97913e-09	QTL:109:BW	Birth Weight
6	38060997	134179553	T	G	0.066	-0.770754	0.123389	4.32289e-10	QTL:110:BW	Birth Weight
6	38062745	136156929	C	A	0.197	-0.642975	0.0878823	2.69323e-13	QTL:111:BW	Birth Weight
6	38063490	81165530	C	T	0.18	-0.579309	0.0887737	7.01244e-11	QTL:111:BW	Birth Weight
6	38064611	137635090	A	G	0.18	-0.590087	0.0888738	3.26605e-11	QTL:111:BW	Birth Weight
6	38066094	110812231	C	T	0.126	-0.881954	0.103221	1.43162e-17	QTL:112:BW	Birth Weight
6	38067771	134643548	G	A	0.109	-0.753906	0.107721	2.70618e-12	QTL:112:BW	Birth Weight
6	38082032	110081874	G	A	0.138	-0.709359	0.0990154	8.23652e-13	QTL:113:BW	Birth Weight
6	38107020	41628649	C	A	0.131	-0.788375	0.0973524	6.05783e-16	QTL:114:BW	Birth Weight
6	38114161	109476181	G	A	0.178	-0.943023	0.0887889	3.02651e-26	QTL:114:BW	Birth Weight
6	38114717	109264945	G	T	0.181	-0.882507	0.0880962	1.54403e-23	QTL:114:BW	Birth Weight
6	38116481	81165346	T	G	0.179	-0.957459	0.0884212	3.27222e-27	QTL:114:BW	Birth Weight
6	38123141	109792426	G	T	0.075	-0.675118	0.121681	2.9399e-08	QTL:114:BW	Birth Weight
6	38131158	133877406	T	C	0.333	0.434542	0.0802355	6.20558e-08	QTL:114:BW	Birth Weight
6	38139495	109278547	C	T	0.249	-1.25483	0.0890314	8.59168e-45	QTL:115:BW	Birth Weight
6	38140681	109645115	G	T	0.249	-1.25483	0.0890314	8.59168e-45	QTL:115:BW	Birth Weight
6	38146922	121918950	G	A	0.179	-0.761521	0.0893381	1.70401e-17	QTL:116:BW	Birth Weight
6	38155774	110932119	T	G	0.138	-0.740461	0.100557	1.8946e-13	QTL:117:BW	Birth Weight
6	38157637	81165201	A	G	0.172	-0.58238	0.088466	4.77892e-11	QTL:117:BW	Birth Weight
6	38186903	108967230	G	T	0.087	-0.569939	0.112672	4.28366e-07	QTL:117:BW	Birth Weight
6	38187843	42452697	T	G	0.092	-0.543239	0.109384	6.90665e-07	QTL:117:BW	Birth Weight
6	38190114	108956481	A	G	0.087	-0.591162	0.113257	1.81947e-07	QTL:117:BW	Birth Weight
6	38199296	42452705	C	T	0.088	-0.54084	0.112214	1.45321e-06	QTL:117:BW	Birth Weight
6	38210658	110780938	T	C	0.139	-0.689053	0.0996377	4.87032e-12	QTL:117:BW	Birth Weight
6	38246471	109972697	C	T	0.139	-0.681492	0.0996193	8.20686e-12	QTL:117:BW	Birth Weight
6	38253807	110402003	T	C	0.139	-0.68284	0.0996266	7.49511e-12	QTL:117:BW	Birth Weight
6	38259537	29009570	A	C	0.084	-0.544341	0.113493	1.63399e-06	QTL:117:BW	Birth Weight
6	38261228	42879600	A	G	0.084	-0.544341	0.113493	1.63399e-06	QTL:117:BW	Birth Weight
6	38269013	134586356	T	C	0.139	-0.688237	0.0996049	5.07725e-12	QTL:117:BW	Birth Weight
6	38273065	136442844	C	T	0.477	0.383145	0.0738132	2.12527e-07	QTL:117:BW	Birth Weight
6	38275910	133502290	C	T	0.14	-0.690216	0.0995728	4.34565e-12	QTL:117:BW	Birth Weight
6	38281450	81158777	T	G	0.141	-0.642105	0.0984438	7.15988e-11	QTL:117:BW	Birth Weight
6	38296346	109463535	C	T	0.085	-0.544969	0.1123	1.23111e-06	QTL:117:BW	Birth Weight
6	38333820	109075562	G	A	0.08	-0.523256	0.116363	6.9577e-06	QTL:117:BW	Birth Weight
6	38350211	110325437	G	A	0.08	-0.525192	0.116155	6.19294e-06	QTL:117:BW	Birth Weight
6	38381303	43458306	G	A	0.078	-0.549893	0.118781	3.70068e-06	QTL:117:BW	Birth Weight
6	38400569	43458259	A	G	0.077	-0.540581	0.11884	5.44209e-06	QTL:117:BW	Birth Weight
6	38420494	43458239	G	T	0.077	-0.537658	0.119341	6.68586e-06	QTL:117:BW	Birth Weight
6	38466743	137375032	T	C	0.208	-0.447606	0.0835203	8.49502e-08	QTL:118:BW	Birth Weight
6	38468101	132767723	A	G	0.214	-0.414447	0.0821699	4.6239e-07	QTL:118:BW	Birth Weight
6	38469318	134646397	T	C	0.214	-0.414447	0.0821699	4.6239e-07	QTL:118:BW	Birth Weight
6	38472008	136381271	C	A	0.208	-0.447606	0.0835203	8.49502e-08	QTL:118:BW	Birth Weight
6	38486592	110517068	G	T	0.2	-0.566271	0.0861683	5.15864e-11	QTL:118:BW	Birth Weight
6	38494615	108939713	A	G	0.182	0.588093	0.0904274	8.12609e-11	QTL:118:BW	Birth Weight
6	38506388	43457602	T	C	0.06	-0.66713	0.139878	1.86732e-06	QTL:118:BW	Birth Weight
6	38518347	43457587	A	G	0.162	-0.459789	0.0844741	5.33252e-08	QTL:119:BW	Birth Weight
6	38535681	136962295	A	G	0.101	-0.553634	0.102964	7.70283e-08	QTL:120:BW	Birth Weight
6	38549206	43136057	C	T	0.2	-0.408562	0.082133	6.62623e-07	QTL:121:BW	Birth Weight
6	38562229	137121021	A	G	0.213	-0.569853	0.0781476	3.22459e-13	QTL:122:BW	Birth Weight
6	38564166	110410776	A	G	0.09	-0.582237	0.104194	2.34169e-08	QTL:122:BW	Birth Weight
6	38565084	133137469	T	C	0.213	-0.569853	0.0781476	3.22459e-13	QTL:122:BW	Birth Weight
6	38566242	110854007	A	G	0.213	-0.599794	0.0782636	1.92922e-14	QTL:122:BW	Birth Weight
6	38581307	109717125	T	C	0.23	-0.669939	0.0795402	4.0519e-17	QTL:123:BW	Birth Weight
6	38605243	110325993	C	T	0.411	0.276782	0.0623279	9.03694e-06	QTL:124:BW	Birth Weight
6	38623045	43467097	A	G	0.178	-0.523182	0.083337	3.53736e-10	QTL:124:BW	Birth Weight
6	38630406	135717632	C	T	0.424	-0.399295	0.0618751	1.13242e-10	QTL:125:BW	Birth Weight
6	38827004	134641378	T	C	0.254	-0.528978	0.0716172	1.60023e-13	QTL:126:BW	Birth Weight
6	39181262	81177048	A	G	0.273	-0.297564	0.066914	8.77906e-06	QTL:127:BW	Birth Weight
6	39190141	135352438	C	A	0.263	-0.339246	0.0709415	1.75357e-06	QTL:128:BW	Birth Weight
6	39212179	135239657	G	A	0.029	-0.822808	0.183308	7.22662e-06	QTL:129:BW	Birth Weight
6	39252522	110483501	A	G	0.231	0.374673	0.0772344	1.2415e-06	QTL:130:BW	Birth Weight
6	39254674	109209245	A	G	0.231	0.368112	0.0771587	1.85385e-06	QTL:130:BW	Birth Weight
6	39256040	109543445	G	T	0.23	0.377965	0.0773332	1.03313e-06	QTL:130:BW	Birth Weight
6	39257888	109655598	A	G	0.228	0.353868	0.0775287	5.05493e-06	QTL:130:BW	Birth Weight
6	39259812	110941825	A	G	0.228	0.355871	0.0774556	4.37699e-06	QTL:130:BW	Birth Weight
6	39371669	110215272	T	G	0.469	0.386629	0.0602997	1.48631e-10	QTL:131:BW	Birth Weight
6	39379202	134813163	A	G	0.296	0.372864	0.072621	2.87039e-07	QTL:132:BW	Birth Weight
6	39385209	137527193	G	T	0.078	-0.603404	0.109253	3.39497e-08	QTL:132:BW	Birth Weight
6	39397411	42521852	T	C	0.085	-0.613117	0.106506	8.76753e-09	QTL:132:BW	Birth Weight
6	39425007	137720687	T	C	0.279	0.335863	0.0732749	4.61168e-06	QTL:133:BW	Birth Weight
6	39426001	43749696	A	G	0.317	-0.499657	0.0665139	6.1878e-14	QTL:134:BW	Birth Weight
6	39426964	42521897	C	T	0.339	-0.425701	0.0644919	4.24173e-11	QTL:135:BW	Birth Weight
6	39431233	42521904	C	T	0.34	-0.43408	0.0646069	1.90644e-11	QTL:135:BW	Birth Weight
6	39432938	134840856	A	G	0.334	-0.426713	0.0649117	5.08802e-11	QTL:135:BW	Birth Weight
6	39437165	81139534	C	T	0.333	-0.428819	0.0652123	5.0204e-11	QTL:135:BW	Birth Weight
6	39595310	-	A	C	0.105	-0.47791	0.0995645	1.60375e-06	QTL:136:BW	Birth Weight
6	39601300	-	A	G	0.106	-0.451001	0.0984599	4.67923e-06	QTL:136:BW	Birth Weight
6	39605100	43461202	A	G	0.113	-0.442375	0.0918778	1.48937e-06	QTL:136:BW	Birth Weight
6	39627415	41656414	A	C	0.29	0.367269	0.0765103	1.60172e-06	QTL:137:BW	Birth Weight
6	39653137	-	C	T	0.108	-0.453058	0.0956375	2.18863e-06	QTL:137:BW	Birth Weight
6	39697268	-	C	T	0.25	-0.474038	0.0710949	2.70045e-11	QTL:138:BW	Birth Weight
6	39721697	81129839	A	G	0.267	-0.410394	0.0696452	3.89174e-09	QTL:138:BW	Birth Weight
6	39727899	43461217	A	G	0.258	-0.433622	0.069996	6.00065e-10	QTL:139:BW	Birth Weight
6	39728654	-	T	C	0.302	0.433265	0.076245	1.35466e-08	QTL:140:BW	Birth Weight
6	39730068	135312587	A	G	0.36	-0.617473	0.0717314	8.24486e-18	QTL:140:BW	Birth Weight
6	39733610	43461215	A	G	0.372	-0.543824	0.0697944	7.08967e-15	QTL:140:BW	Birth Weight
6	39737879	43461220	A	G	0.311	-0.451536	0.069605	9.05533e-11	QTL:140:BW	Birth Weight
6	39740928	-	A	G	0.485	0.317296	0.0629784	4.76135e-07	QTL:141:BW	Birth Weight
6	39784052	111018176	T	C	0.183	-0.738912	0.085592	6.64559e-18	QTL:142:BW	Birth Weight
6	39832870	43462365	G	T	0.392	0.442203	0.0715179	6.46713e-10	QTL:143:BW	Birth Weight
6	39877393	133800419	C	T	0.07	-0.546991	0.113523	1.46359e-06	QTL:143:BW	Birth Weight
6	39881993	43462862	G	A	0.406	0.447107	0.0706835	2.60465e-10	QTL:143:BW	Birth Weight
6	39987567	-	A	C	0.129	-0.489371	0.0892198	4.20948e-08	QTL:144:BW	Birth Weight
6	40019707	43610466	G	A	0.239	-0.334624	0.0705282	2.11131e-06	QTL:145:BW	Birth Weight
6	40034286	110839883	C	T	0.495	0.321061	0.0657312	1.04908e-06	QTL:146:BW	Birth Weight
6	40040024	-	C	T	0.154	-0.391498	0.0841745	3.33443e-06	QTL:146:BW	Birth Weight
6	40040343	110956813	G	A	0.34	-0.566104	0.0726563	7.10528e-15	QTL:146:BW	Birth Weight
6	40397909	-	A	G	0.242	-0.361639	0.0737546	9.53553e-07	QTL:147:BW	Birth Weight
6	40443461	134916385	C	T	0.298	-0.441134	0.0681464	9.91977e-11	QTL:148:BW	Birth Weight
6	40508147	-	T	C	0.095	-0.460991	0.100176	4.2271e-06	QTL:149:BW	Birth Weight
6	40514731	43457430	A	G	0.254	-0.343176	0.0765206	7.36037e-06	QTL:149:BW	Birth Weight
6	40520147	135591504	T	C	0.283	-0.355686	0.0739208	1.51265e-06	QTL:150:BW	Birth Weight
6	40525991	134766365	C	A	0.28	-0.35911	0.0756871	2.10997e-06	QTL:150:BW	Birth Weight
6	40526197	-	G	A	0.277	-0.391999	0.0759	2.44298e-07	QTL:150:BW	Birth Weight
6	40536486	-	T	C	0.274	-0.374608	0.075915	8.12902e-07	QTL:150:BW	Birth Weight
6	40565574	41651258	T	C	0.215	-0.372013	0.0775048	1.60478e-06	QTL:151:BW	Birth Weight
6	40586790	135804714	A	G	0.218	0.402087	0.0749797	8.33864e-08	QTL:151:BW	Birth Weight
6	40599155	43459808	A	G	0.338	-0.459779	0.074891	8.52163e-10	QTL:152:BW	Birth Weight
6	40662051	41595958	C	T	0.165	-0.398276	0.0788835	4.50143e-07	QTL:153:BW	Birth Weight
6	40743678	135098207	G	A	0.203	-0.334731	0.0744149	6.91155e-06	QTL:154:BW	Birth Weight
6	40744548	-	A	C	0.201	-0.365736	0.0749285	1.0669e-06	QTL:154:BW	Birth Weight
6	40869544	134048672	C	T	0.156	-0.423831	0.0862889	9.1321e-07	QTL:155:BW	Birth Weight
6	40874420	135451889	A	G	0.156	-0.423831	0.0862889	9.1321e-07	QTL:155:BW	Birth Weight
6	40882275	137165445	T	C	0.154	-0.440749	0.0868918	3.98093e-07	QTL:155:BW	Birth Weight
6	40904637	-	C	A	0.153	-0.476427	0.0868818	4.24231e-08	QTL:155:BW	Birth Weight
6	40906713	133655172	G	A	0.153	-0.455134	0.0876337	2.09288e-07	QTL:155:BW	Birth Weight
6	40933517	43464901	A	G	0.304	0.387406	0.0712055	5.40095e-08	QTL:156:BW	Birth Weight
6	40937684	-	G	A	0.148	-0.759878	0.0904453	4.84695e-17	QTL:157:BW	Birth Weight
6	40945579	133886965	C	T	0.15	-0.763511	0.0896484	1.8144e-17	QTL:157:BW	Birth Weight
6	40947229	-	T	C	0.15	-0.731165	0.0892323	2.75544e-16	QTL:157:BW	Birth Weight
6	40949037	43464929	G	T	0.158	-0.666173	0.0869952	2.02398e-14	QTL:157:BW	Birth Weight
6	40951315	41651283	C	T	0.155	-0.678752	0.0889935	2.56451e-14	QTL:157:BW	Birth Weight
6	40951786	-	C	G	0.154	-0.691202	0.0893647	1.11081e-14	QTL:157:BW	Birth Weight
6	40954120	43466269	C	T	0.156	-0.658399	0.0885357	1.09622e-13	QTL:157:BW	Birth Weight
6	40955622	43466278	T	C	0.153	-0.712685	0.0896868	2.07285e-15	QTL:157:BW	Birth Weight
6	40956344	-	G	A	0.149	-0.743468	0.0910902	3.59045e-16	QTL:157:BW	Birth Weight
6	40957063	43466286	T	G	0.148	-0.759056	0.0916473	1.32109e-16	QTL:157:BW	Birth Weight
6	40964760	133499503	T	C	0.233	-0.406389	0.0775612	1.63372e-07	QTL:158:BW	Birth Weight
6	40983786	110475534	A	C	0.233	-0.402716	0.0775623	2.10904e-07	QTL:158:BW	Birth Weight
6	40985507	109888144	T	G	0.233	-0.406389	0.0775612	1.63372e-07	QTL:158:BW	Birth Weight
6	40985640	-	G	A	0.237	-0.389166	0.0767042	3.9557e-07	QTL:158:BW	Birth Weight
6	40990968	110844906	A	G	0.233	-0.406389	0.0775612	1.63372e-07	QTL:159:BW	Birth Weight
6	41002154	43464885	G	A	0.116	-0.758294	0.100765	5.59106e-14	QTL:159:BW	Birth Weight
6	41016535	-	G	A	0.424	-0.326713	0.0666991	9.77912e-07	QTL:159:BW	Birth Weight
6	41021227	110005069	G	A	0.114	-0.764312	0.101328	4.88917e-14	QTL:159:BW	Birth Weight
6	41038599	43464857	T	C	0.112	-0.776226	0.102335	3.5395e-14	QTL:159:BW	Birth Weight
6	41041068	43464858	C	T	0.111	-0.776457	0.102939	4.89273e-14	QTL:159:BW	Birth Weight
6	41044834	-	A	G	0.148	-0.72254	0.0908678	1.98834e-15	QTL:159:BW	Birth Weight
6	41045844	43464859	C	A	0.111	-0.798033	0.10334	1.22186e-14	QTL:159:BW	Birth Weight
6	41071622	109972900	G	A	0.098	-0.710374	0.108258	5.50883e-11	QTL:159:BW	Birth Weight
6	41083837	-	C	T	0.093	-0.706837	0.112531	3.46136e-10	QTL:159:BW	Birth Weight
6	41135319	43462176	G	A	0.101	-0.717452	0.106257	1.51748e-11	QTL:160:BW	Birth Weight
6	41152566	43462147	A	C	0.106	-0.644831	0.102147	2.82742e-10	QTL:160:BW	Birth Weight
6	41154283	43462143	A	G	0.103	-0.662619	0.104132	2.03917e-10	QTL:160:BW	Birth Weight
6	41163450	132846148	A	C	0.106	-0.634656	0.100617	2.92148e-10	QTL:160:BW	Birth Weight
6	41168115	136992356	G	T	0.101	-0.691368	0.105403	5.60538e-11	QTL:160:BW	Birth Weight
6	41196787	43460918	T	C	0.179	-0.377762	0.0781564	1.35705e-06	QTL:161:BW	Birth Weight
6	41855601	41625135	G	A	0.475	0.389018	0.0621865	4.07828e-10	QTL:162:BW	Birth Weight
6	43428856	43465342	G	A	0.176	-0.392247	0.0833037	2.51867e-06	QTL:163:BW	Birth Weight
6	43738831	41651311	C	T	0.11	-0.450047	0.100483	7.56748e-06	QTL:164:BW	Birth Weight
6	43762321	109004982	C	A	0.118	-0.436101	0.0945515	4.01888e-06	QTL:164:BW	Birth Weight
6	45441826	135204737	G	T	0.271	-0.332934	0.0741153	7.1109e-06	QTL:165:BW	Birth Weight
6	50227238	132957463	T	C	0.473	0.354125	0.0685118	2.3897e-07	QTL:166:BW	Birth Weight
6	50240051	43679347	T	C	0.484	0.339017	0.0703498	1.45846e-06	QTL:167:BW	Birth Weight
6	50277420	43679411	A	G	0.413	0.348481	0.0731051	1.89089e-06	QTL:167:BW	Birth Weight
7	89483394	133101915	A	G	0.49	0.268481	0.060741	9.94357e-06	QTL:168:BW	Birth Weight
7	89610477	110933893	T	C	0.184	0.385773	0.0835003	3.87268e-06	QTL:169:BW	Birth Weight
7	90730890	135679671	A	G	0.487	-0.333819	0.0677487	8.43657e-07	QTL:170:BW	Birth Weight
7	90747139	109476734	A	C	0.387	-0.310014	0.0677825	4.8358e-06	QTL:171:BW	Birth Weight
7	90756120	109050440	A	G	0.395	-0.352481	0.0676698	1.92844e-07	QTL:172:BW	Birth Weight
7	90791131	110961132	T	C	0.387	0.510983	0.0774946	4.44791e-11	QTL:172:BW	Birth Weight
7	90807032	110840843	C	T	0.395	0.525911	0.0765871	6.85262e-12	QTL:172:BW	Birth Weight
7	90808188	110831316	A	G	0.395	0.525911	0.0765871	6.85262e-12	QTL:172:BW	Birth Weight
7	90808858	110545207	A	G	0.396	0.495372	0.0763306	8.89532e-11	QTL:172:BW	Birth Weight
7	90819463	110059753	T	A	0.395	0.511406	0.076555	2.47949e-11	QTL:172:BW	Birth Weight
7	90824804	109561984	T	C	0.395	0.500414	0.0763568	5.82079e-11	QTL:172:BW	Birth Weight
7	90825887	109305221	A	C	0.395	0.500414	0.0763568	5.82079e-11	QTL:172:BW	Birth Weight
7	90827178	108999739	C	T	0.397	0.48122	0.0759828	2.47655e-10	QTL:172:BW	Birth Weight
7	90830012	110586518	G	A	0.498	-0.305001	0.0684553	8.43826e-06	QTL:172:BW	Birth Weight
7	90832681	135607340	G	A	0.498	-0.305001	0.0684553	8.43826e-06	QTL:172:BW	Birth Weight
7	90844254	109439459	A	G	0.498	-0.30555	0.0684488	8.11304e-06	QTL:172:BW	Birth Weight
7	90844723	136675904	T	C	0.498	-0.30555	0.0684488	8.11304e-06	QTL:172:BW	Birth Weight
7	90845941	109901274	T	C	0.387	0.513381	0.0773874	3.39425e-11	QTL:172:BW	Birth Weight
7	90851664	110066813	T	C	0.494	0.307621	0.0688368	7.92868e-06	QTL:172:BW	Birth Weight
7	90855265	109618368	G	A	0.387	0.513328	0.077358	3.3526e-11	QTL:172:BW	Birth Weight
7	90863630	109860522	C	T	0.494	0.31225	0.0688298	5.76772e-06	QTL:172:BW	Birth Weight
7	90887932	110680622	A	G	0.387	0.508724	0.0773848	5.08062e-11	QTL:172:BW	Birth Weight
14	17192643	81170654	G	A	0.337	0.317072	0.0716077	9.59037e-06	QTL:173:BW	Birth Weight
14	17195903	42796317	T	C	0.356	0.335243	0.0727461	4.09506e-06	QTL:173:BW	Birth Weight
14	19831655	-	A	C	0.209	0.392146	0.0885221	9.50125e-06	QTL:174:BW	Birth Weight
14	19909917	133141634	G	T	0.287	0.319758	0.0722705	9.74434e-06	QTL:174:BW	Birth Weight
14	20642540	136532553	G	A	0.293	-0.312013	0.0704764	9.62187e-06	QTL:175:BW	Birth Weight
14	21210183	-	T	G	0.231	-0.365476	0.0806334	5.87773e-06	QTL:176:BW	Birth Weight
14	21366101	41724675	T	C	0.396	0.447188	0.0701697	1.9149e-10	QTL:177:BW	Birth Weight
14	22199112	41628383	T	A	0.315	0.447405	0.0795226	1.87969e-08	QTL:178:BW	Birth Weight
14	22205167	42456546	T	C	0.314	0.466627	0.0799483	5.45058e-09	QTL:178:BW	Birth Weight
14	22432738	-	A	G	0.277	0.488424	0.0799225	1.01608e-09	QTL:179:BW	Birth Weight
14	22459009	110864751	A	G	0.324	0.554543	0.0804713	5.77949e-12	QTL:179:BW	Birth Weight
14	22459925	-	T	G	0.32	0.598517	0.0809679	1.53151e-13	QTL:179:BW	Birth Weight
14	22460066	42545145	T	C	0.273	0.511687	0.0808667	2.57015e-10	QTL:179:BW	Birth Weight
14	22471958	-	G	A	0.331	0.530909	0.0796797	2.78686e-11	QTL:179:BW	Birth Weight
14	22483442	-	C	A	0.28	0.501295	0.0797582	3.37602e-10	QTL:179:BW	Birth Weight
14	22492158	110006364	T	C	0.332	0.501766	0.0795321	2.89693e-10	QTL:179:BW	Birth Weight
14	22500823	-	G	A	0.33	0.530936	0.0794163	2.39283e-11	QTL:179:BW	Birth Weight
14	22523260	-	C	T	0.391	0.312817	0.068745	5.40148e-06	QTL:180:BW	Birth Weight
14	22540409	-	T	C	0.392	0.303534	0.0686193	9.79038e-06	QTL:180:BW	Birth Weight
14	22562200	-	G	A	0.328	0.540567	0.0797222	1.24645e-11	QTL:181:BW	Birth Weight
14	22563136	109890494	A	G	0.329	0.520669	0.0796527	6.51432e-11	QTL:181:BW	Birth Weight
14	22565752	110993288	A	G	0.329	0.520669	0.0796527	6.51432e-11	QTL:181:BW	Birth Weight
14	22566433	109174538	T	C	0.329	0.520669	0.0796527	6.51432e-11	QTL:181:BW	Birth Weight
14	22568700	-	T	C	0.328	0.539989	0.0797241	1.31185e-11	QTL:181:BW	Birth Weight
14	22569464	109976467	A	G	0.329	0.520669	0.0796527	6.51432e-11	QTL:181:BW	Birth Weight
14	22570301	108982003	T	C	0.329	0.518406	0.0796325	7.78307e-11	QTL:181:BW	Birth Weight
14	22571422	110482368	G	T	0.442	0.359821	0.0696829	2.45602e-07	QTL:181:BW	Birth Weight
14	22573154	134751608	T	G	0.32	0.561357	0.0808194	3.93593e-12	QTL:181:BW	Birth Weight
14	22579399	-	A	G	0.328	0.53477	0.0796897	2.01521e-11	QTL:181:BW	Birth Weight
14	22579809	110010333	A	C	0.465	0.356533	0.0685913	2.04467e-07	QTL:181:BW	Birth Weight
14	22581401	109645403	A	C	0.465	0.353994	0.0686414	2.54307e-07	QTL:181:BW	Birth Weight
14	22592920	-	T	G	0.277	0.490832	0.0798779	8.23411e-10	QTL:181:BW	Birth Weight
14	22671158	110383563	C	T	0.331	0.582139	0.0812349	8.11841e-13	QTL:182:BW	Birth Weight
14	22674179	134955677	A	G	0.373	0.485556	0.0760884	1.81164e-10	QTL:182:BW	Birth Weight
14	22678296	134193404	T	C	0.337	0.597509	0.0794967	5.99839e-14	QTL:182:BW	Birth Weight
14	22680795	135748649	C	A	0.337	0.599049	0.0794972	5.17659e-14	QTL:182:BW	Birth Weight
14	22681176	-	A	G	0.33	0.609624	0.0813763	7.23821e-14	QTL:182:BW	Birth Weight
14	22681826	132711884	A	G	0.337	0.599049	0.0794972	5.17659e-14	QTL:182:BW	Birth Weight
14	22691244	-	C	T	0.493	0.378695	0.0735699	2.67832e-07	QTL:182:BW	Birth Weight
14	22723360	42648880	T	C	0.453	-0.358367	0.0700056	3.11202e-07	QTL:183:BW	Birth Weight
14	22736040	42648868	C	T	0.491	0.395052	0.0721351	4.41497e-08	QTL:184:BW	Birth Weight
14	22781305	42649775	G	A	0.442	-0.347098	0.0721693	1.52956e-06	QTL:185:BW	Birth Weight
14	22797143	109828753	C	T	0.41	-0.339377	0.0715763	2.14346e-06	QTL:185:BW	Birth Weight
14	22802830	110727287	T	C	0.408	-0.316582	0.071547	9.72849e-06	QTL:185:BW	Birth Weight
14	22808667	-	T	C	0.41	-0.326053	0.0715374	5.21489e-06	QTL:185:BW	Birth Weight
14	22809167	42649780	G	A	0.443	-0.363744	0.0722339	4.8244e-07	QTL:185:BW	Birth Weight
14	22814269	110543321	T	C	0.442	-0.360831	0.0722631	6.01055e-07	QTL:185:BW	Birth Weight
14	22816962	42646635	T	G	0.411	-0.357797	0.0716718	6.0454e-07	QTL:185:BW	Birth Weight
14	22818334	42646636	G	A	0.409	-0.33562	0.0717278	2.90974e-06	QTL:185:BW	Birth Weight
14	22819377	42646638	T	C	0.41	-0.341186	0.0716212	1.92019e-06	QTL:185:BW	Birth Weight
14	22821457	132820259	A	G	0.409	-0.334571	0.0716357	3.03462e-06	QTL:185:BW	Birth Weight
14	22822473	-	C	A	0.412	-0.354429	0.0715883	7.47547e-07	QTL:185:BW	Birth Weight
14	22999212	109080115	T	G	0.381	0.678492	0.0836635	5.50908e-16	QTL:186:BW	Birth Weight
14	23028988	136704276	G	T	0.456	-0.520089	0.0760188	8.17194e-12	QTL:187:BW	Birth Weight
14	23029146	-	A	G	0.367	0.910676	0.0913339	2.46474e-23	QTL:188:BW	Birth Weight
14	23033562	109748092	G	T	0.48	-0.550839	0.0780558	1.78494e-12	QTL:188:BW	Birth Weight
14	23039779	108959399	A	G	0.358	-0.420916	0.0776395	6.015e-08	QTL:188:BW	Birth Weight
14	23040618	-	C	A	0.357	-0.416601	0.0776068	8.0893e-08	QTL:188:BW	Birth Weight
14	23041600	110451945	C	T	0.358	-0.420916	0.0776395	6.015e-08	QTL:188:BW	Birth Weight
14	23043305	109055951	C	T	0.358	-0.408005	0.0777847	1.58385e-07	QTL:188:BW	Birth Weight
14	23047927	109151890	C	T	0.356	-0.39931	0.0778749	2.97567e-07	QTL:188:BW	Birth Weight
14	23048016	-	A	G	0.356	-0.400667	0.0777694	2.61398e-07	QTL:188:BW	Birth Weight
14	23052718	135573576	G	A	0.356	-0.39931	0.0778749	2.97567e-07	QTL:188:BW	Birth Weight
14	23060216	-	A	G	0.34	-0.34909	0.0788324	9.57484e-06	QTL:188:BW	Birth Weight
14	23060425	-	C	T	0.356	-0.394096	0.0777749	4.09209e-07	QTL:188:BW	Birth Weight
14	23060870	134726969	T	C	0.358	-0.397948	0.0776542	3.02275e-07	QTL:188:BW	Birth Weight
14	23081092	109028875	G	A	0.328	-0.392813	0.0791507	7.0319e-07	QTL:188:BW	Birth Weight
14	23084813	110334248	C	T	0.331	-0.384699	0.0786777	1.02236e-06	QTL:188:BW	Birth Weight
14	23086563	109490367	C	T	0.331	-0.384699	0.0786777	1.02236e-06	QTL:188:BW	Birth Weight
14	23088684	110321820	A	G	0.331	-0.384699	0.0786777	1.02236e-06	QTL:188:BW	Birth Weight
14	23095328	109003440	T	C	0.346	-0.375548	0.0783782	1.67325e-06	QTL:188:BW	Birth Weight
14	23101618	-	G	A	0.357	-0.41466	0.0776728	9.5215e-08	QTL:188:BW	Birth Weight
14	23102372	109172777	C	A	0.331	-0.384699	0.0786777	1.02236e-06	QTL:188:BW	Birth Weight
14	23128784	-	T	C	0.376	0.960017	0.0892655	7.2521e-27	QTL:188:BW	Birth Weight
14	23151713	134623289	G	T	0.094	-0.503958	0.110244	4.89047e-06	QTL:189:BW	Birth Weight
14	23187414	134435992	C	T	0.093	-0.495159	0.111587	9.17669e-06	QTL:190:BW	Birth Weight
14	23215929	110367762	T	C	0.481	-0.408786	0.0749477	5.00424e-08	QTL:191:BW	Birth Weight
14	23221714	-	A	C	0.422	0.836418	0.082726	6.03315e-24	QTL:192:BW	Birth Weight
14	23232498	109116062	T	C	0.42	0.852121	0.0838645	3.63176e-24	QTL:192:BW	Birth Weight
14	23236905	109110003	T	G	0.316	-0.342647	0.0765347	7.63188e-06	QTL:192:BW	Birth Weight
14	23243637	-	T	C	0.435	0.818163	0.0833799	1.18577e-22	QTL:192:BW	Birth Weight
14	23246004	134649249	G	A	0.265	-0.367601	0.0747771	8.93935e-07	QTL:192:BW	Birth Weight
14	23254639	135388492	G	A	0.273	-0.385008	0.0746061	2.49744e-07	QTL:192:BW	Birth Weight
14	23257183	133480234	T	C	0.272	-0.384018	0.074554	2.62958e-07	QTL:192:BW	Birth Weight
14	23262536	134848602	C	T	0.273	-0.391507	0.0745445	1.52769e-07	QTL:192:BW	Birth Weight
14	23278232	-	T	C	0.422	0.875122	0.0835027	1.33783e-25	QTL:192:BW	Birth Weight
14	23285130	135735870	G	A	0.273	-0.413054	0.0750077	3.72084e-08	QTL:192:BW	Birth Weight
14	23296575	110243083	A	G	0.357	-0.3254	0.0733606	9.25373e-06	QTL:193:BW	Birth Weight
14	23298062	-	A	G	0.388	1.01119	0.0874947	9.48962e-31	QTL:193:BW	Birth Weight
14	23300304	-	C	G	0.369	-0.374561	0.0722794	2.22549e-07	QTL:193:BW	Birth Weight
14	23321577	109636480	A	G	0.405	-0.379858	0.0734295	2.33559e-07	QTL:193:BW	Birth Weight
14	23325171	-	C	A	0.401	-0.361306	0.0733889	8.6167e-07	QTL:193:BW	Birth Weight
14	23329375	-	T	C	0.385	1.03042	0.0895281	1.64315e-30	QTL:193:BW	Birth Weight
14	23338890	109815800	G	T	0.384	1.04074	0.0898698	7.24587e-31	QTL:193:BW	Birth Weight
14	23381319	137401639	G	A	0.257	-0.405204	0.0775349	1.75727e-07	QTL:194:BW	Birth Weight
14	23389588	136982189	A	G	0.381	-0.37572	0.0736962	3.47508e-07	QTL:195:BW	Birth Weight
14	23408928	-	C	T	0.36	0.303784	0.0682492	8.61213e-06	QTL:196:BW	Birth Weight
14	23431167	-	G	A	0.359	0.321936	0.0683349	2.48787e-06	QTL:196:BW	Birth Weight
14	23434525	41722912	A	G	0.307	-0.480862	0.0733289	5.66807e-11	QTL:196:BW	Birth Weight
14	23438214	41722915	G	A	0.243	0.589731	0.0828924	1.18091e-12	QTL:196:BW	Birth Weight
14	23440914	41722918	A	G	0.095	-0.503211	0.111593	6.55734e-06	QTL:196:BW	Birth Weight
14	23440995	-	A	G	0.243	0.592878	0.0827139	8.0182e-13	QTL:196:BW	Birth Weight
14	23446328	41722865	A	C	0.242	0.579777	0.0830756	3.11446e-12	QTL:196:BW	Birth Weight
14	23450091	-	T	C	0.243	0.582649	0.0828371	2.10912e-12	QTL:196:BW	Birth Weight
14	23458034	-	C	T	0.276	0.417628	0.0759582	3.90842e-08	QTL:197:BW	Birth Weight
14	23575960	134732749	T	C	0.109	-0.489433	0.107367	5.19792e-06	QTL:197:BW	Birth Weight
14	23595914	136598772	G	A	0.077	-0.611058	0.125901	1.22673e-06	QTL:198:BW	Birth Weight
14	23600267	41722053	G	A	0.302	-0.397291	0.0794874	5.86094e-07	QTL:198:BW	Birth Weight
14	23607944	41578094	C	A	0.302	-0.400215	0.0794112	4.72131e-07	QTL:198:BW	Birth Weight
14	23610794	137648164	A	G	0.075	-0.58545	0.127319	4.29886e-06	QTL:199:BW	Birth Weight
14	23617053	134650233	A	G	0.115	-0.504852	0.103314	1.0379e-06	QTL:199:BW	Birth Weight
14	23622754	135388393	G	A	0.328	-0.395711	0.0771773	2.98015e-07	QTL:199:BW	Birth Weight
14	23630896	41627953	C	T	0.336	-0.40727	0.0767813	1.14915e-07	QTL:199:BW	Birth Weight
14	23639458	136191791	A	G	0.241	-0.441892	0.0797197	3.02808e-08	QTL:199:BW	Birth Weight
14	23644189	41722103	G	A	0.256	0.425663	0.0781918	5.30635e-08	QTL:199:BW	Birth Weight
14	23656273	42892592	G	A	0.255	0.426397	0.078257	5.16416e-08	QTL:199:BW	Birth Weight
14	23826318	136543212	G	A	0.435	0.421079	0.0763764	3.58859e-08	QTL:200:BW	Birth Weight
14	23827476	41627948	C	T	0.438	0.395186	0.0763221	2.27676e-07	QTL:200:BW	Birth Weight
14	23828765	-	G	A	0.44	0.407391	0.0769094	1.19566e-07	QTL:200:BW	Birth Weight
14	23829066	137267491	T	G	0.44	0.405876	0.0769542	1.35372e-07	QTL:200:BW	Birth Weight
14	23829978	41627946	C	A	0.44	0.405876	0.0769542	1.35372e-07	QTL:200:BW	Birth Weight
14	23831133	136889989	T	G	0.439	0.407728	0.0769375	1.1798e-07	QTL:200:BW	Birth Weight
14	23834262	135262614	T	G	0.44	0.407218	0.076953	1.23043e-07	QTL:200:BW	Birth Weight
14	23837002	133736127	A	G	0.439	0.407728	0.0769375	1.1798e-07	QTL:200:BW	Birth Weight
14	23839177	-	T	C	0.437	0.434894	0.0770865	1.71843e-08	QTL:200:BW	Birth Weight
14	23850764	136345290	T	C	0.436	0.437274	0.0771136	1.45301e-08	QTL:200:BW	Birth Weight
14	23851568	-	A	G	0.436	0.44558	0.0771345	7.7882e-09	QTL:200:BW	Birth Weight
14	23851893	133597776	G	A	0.439	0.409439	0.0770052	1.07169e-07	QTL:200:BW	Birth Weight
14	23852451	134607819	A	G	0.439	0.409439	0.0770052	1.07169e-07	QTL:200:BW	Birth Weight
14	23858267	136855191	T	G	0.439	0.409439	0.0770052	1.07169e-07	QTL:200:BW	Birth Weight
14	23859500	134846474	G	A	0.439	0.414905	0.0769672	7.13813e-08	QTL:200:BW	Birth Weight
14	23859931	-	T	G	0.388	0.492258	0.0783464	3.42147e-10	QTL:200:BW	Birth Weight
14	23863435	137619218	A	G	0.439	0.409303	0.0769918	1.07663e-07	QTL:200:BW	Birth Weight
14	23866325	133319071	A	G	0.387	0.492192	0.0783406	3.42963e-10	QTL:200:BW	Birth Weight
14	23880302	-	A	G	0.388	0.490889	0.0782914	3.72064e-10	QTL:200:BW	Birth Weight
14	23905904	-	T	G	0.387	0.491465	0.0783881	3.7297e-10	QTL:200:BW	Birth Weight
14	23932785	-	T	C	0.382	0.516337	0.0792989	7.71686e-11	QTL:200:BW	Birth Weight
14	24019648	110774011	C	T	0.381	0.342449	0.0732073	2.92804e-06	QTL:201:BW	Birth Weight
14	24123251	-	A	C	0.234	0.49185	0.0817857	1.85825e-09	QTL:202:BW	Birth Weight
14	24301941	42298467	G	T	0.311	0.39931	0.0754176	1.21123e-07	QTL:203:BW	Birth Weight
14	24345398	42306859	A	G	0.306	0.389982	0.0761762	3.10636e-07	QTL:204:BW	Birth Weight
14	24350585	81143847	C	T	0.279	0.366561	0.0784145	2.97304e-06	QTL:204:BW	Birth Weight
14	24479813	42304783	A	G	0.314	0.369879	0.0755407	9.87327e-07	QTL:205:BW	Birth Weight
14	24512384	42304759	C	T	0.315	0.3656	0.0755945	1.33724e-06	QTL:205:BW	Birth Weight
14	24513167	110668756	T	C	0.334	0.324197	0.0721413	7.05073e-06	QTL:205:BW	Birth Weight
14	24520182	109135303	G	A	0.477	-0.326858	0.0659965	7.40998e-07	QTL:205:BW	Birth Weight
14	24542862	42304742	C	T	0.315	0.362446	0.0755805	1.6402e-06	QTL:205:BW	Birth Weight
14	24544644	42304741	T	C	0.315	0.362446	0.0755805	1.6402e-06	QTL:205:BW	Birth Weight
14	24580144	42303720	A	G	0.317	0.342249	0.0752159	5.40599e-06	QTL:205:BW	Birth Weight
14	24604764	43083557	C	T	0.232	0.55051	0.087992	4.06021e-10	QTL:205:BW	Birth Weight
14	24618912	43083541	T	C	0.232	0.547857	0.0880154	4.97297e-10	QTL:205:BW	Birth Weight
14	24644457	42765334	G	A	0.232	0.550929	0.0880265	4.00093e-10	QTL:205:BW	Birth Weight
14	24690974	42765364	T	G	0.171	0.44617	0.0921327	1.29522e-06	QTL:206:BW	Birth Weight
14	24701952	42765367	A	G	0.154	0.443096	0.0969912	4.95813e-06	QTL:206:BW	Birth Weight
14	24716147	41720580	A	G	0.168	0.476429	0.0939911	4.05496e-07	QTL:206:BW	Birth Weight
14	24737993	41720566	C	T	0.168	0.476606	0.0939416	3.95919e-07	QTL:206:BW	Birth Weight
14	24746453	41720556	G	A	0.168	0.480739	0.0941144	3.29994e-07	QTL:206:BW	Birth Weight
14	24749455	41720552	G	A	0.168	0.476612	0.0942265	4.2892e-07	QTL:206:BW	Birth Weight
14	24756697	-	C	T	0.291	0.491588	0.0785392	3.98888e-10	QTL:206:BW	Birth Weight
14	24768691	109998934	C	T	0.265	0.5852	0.0822118	1.14894e-12	QTL:206:BW	Birth Weight
14	24770381	111019619	A	G	0.261	0.615483	0.0832536	1.52198e-13	QTL:206:BW	Birth Weight
14	24772401	41720535	T	C	0.168	0.469366	0.0925862	4.04153e-07	QTL:206:BW	Birth Weight
14	24774023	41720533	G	A	0.168	0.497361	0.0941729	1.30231e-07	QTL:206:BW	Birth Weight
14	24779093	41726623	G	A	0.175	0.422643	0.0914706	3.86315e-06	QTL:206:BW	Birth Weight
14	24781520	41726606	G	A	0.175	0.422643	0.0914706	3.86315e-06	QTL:206:BW	Birth Weight
14	24783650	134050962	A	C	0.175	0.41815	0.0915194	4.94485e-06	QTL:206:BW	Birth Weight
14	24785185	136431456	G	A	0.404	0.385986	0.0690302	2.29447e-08	QTL:206:BW	Birth Weight
14	24788850	135614147	G	A	0.175	0.414075	0.0915297	6.12207e-06	QTL:206:BW	Birth Weight
14	24790463	81118326	A	G	0.172	0.455767	0.092211	7.79967e-07	QTL:206:BW	Birth Weight
14	24790805	-	A	G	0.175	0.413045	0.0913882	6.24654e-06	QTL:206:BW	Birth Weight
14	24791130	41726063	A	G	0.175	0.416673	0.0913694	5.15307e-06	QTL:206:BW	Birth Weight
14	24794102	41726085	G	T	0.175	0.41322	0.0914125	6.22529e-06	QTL:206:BW	Birth Weight
14	24795379	41726092	T	G	0.175	0.412182	0.091418	6.57587e-06	QTL:206:BW	Birth Weight
14	24796195	41726094	G	A	0.175	0.412182	0.091418	6.57587e-06	QTL:206:BW	Birth Weight
14	24796263	-	T	C	0.176	0.417424	0.0909486	4.47979e-06	QTL:206:BW	Birth Weight
14	24812633	-	C	G	0.36	0.39454	0.0700807	1.8403e-08	QTL:206:BW	Birth Weight
14	24813218	137173679	C	A	0.361	0.378391	0.0701158	6.9048e-08	QTL:206:BW	Birth Weight
14	24813929	135715671	T	C	0.36	0.393992	0.0702767	2.10775e-08	QTL:206:BW	Birth Weight
14	24814797	136751618	A	C	0.36	0.395097	0.070266	1.91551e-08	QTL:206:BW	Birth Weight
14	24815417	136007224	A	G	0.361	0.383655	0.0700935	4.4923e-08	QTL:206:BW	Birth Weight
14	24817124	135037248	C	A	0.36	0.390738	0.0702208	2.68069e-08	QTL:206:BW	Birth Weight
14	24820513	136376476	A	G	0.36	0.394588	0.0702615	1.99324e-08	QTL:206:BW	Birth Weight
14	24825146	109459996	C	A	0.361	0.405521	0.0702744	8.07642e-09	QTL:206:BW	Birth Weight
14	24827448	133563810	C	T	0.361	0.390752	0.0701828	2.63194e-08	QTL:206:BW	Birth Weight
14	24859655	41627962	T	C	0.285	0.54989	0.078225	2.17139e-12	QTL:206:BW	Birth Weight
14	24868649	109435943	C	T	0.324	0.482056	0.0751956	1.49707e-10	QTL:206:BW	Birth Weight
14	24879129	109886627	C	T	0.324	0.471639	0.0750612	3.41497e-10	QTL:207:BW	Birth Weight
14	24941221	41725166	G	T	0.192	0.448201	0.0879109	3.47285e-07	QTL:207:BW	Birth Weight
14	24946296	109350677	C	T	0.256	0.494954	0.0809862	1.01375e-09	QTL:208:BW	Birth Weight
14	24947716	-	C	T	0.24	0.613915	0.0855428	7.51642e-13	QTL:208:BW	Birth Weight
14	24948293	110132121	G	A	0.24	0.613915	0.0855428	7.51642e-13	QTL:208:BW	Birth Weight
14	24950907	110635436	T	C	0.243	0.579996	0.0849136	8.83115e-12	QTL:208:BW	Birth Weight
14	24952991	111028490	G	A	0.243	0.570592	0.0850033	1.98873e-11	QTL:208:BW	Birth Weight
14	24956228	136316119	T	C	0.24	0.605914	0.0855144	1.45431e-12	QTL:208:BW	Birth Weight
14	24960651	110845647	T	G	0.255	0.506147	0.0812115	4.72915e-10	QTL:208:BW	Birth Weight
14	24962351	110460774	C	A	0.24	0.613915	0.0855428	7.51642e-13	QTL:208:BW	Birth Weight
14	24965903	109893073	T	C	0.257	0.489179	0.0811321	1.68877e-09	QTL:208:BW	Birth Weight
14	24967988	109073664	T	C	0.241	0.618638	0.0854491	4.73643e-13	QTL:208:BW	Birth Weight
14	24975636	110505314	G	A	0.28	0.496409	0.0775318	1.57788e-10	QTL:208:BW	Birth Weight
14	24978104	109949065	C	A	0.241	0.610411	0.0852138	8.287e-13	QTL:208:BW	Birth Weight
14	24979482	111021769	A	C	0.241	0.618638	0.0854491	4.73643e-13	QTL:208:BW	Birth Weight
14	24986291	135927531	T	C	0.24	0.613835	0.0855448	7.57708e-13	QTL:208:BW	Birth Weight
14	25008979	110875844	T	C	0.087	0.51937	0.112379	3.84367e-06	QTL:208:BW	Birth Weight
14	25158355	42406055	G	A	0.246	0.541232	0.083271	8.33536e-11	QTL:209:BW	Birth Weight
14	26178544	109747985	A	G	0.386	0.435244	0.063962	1.05532e-11	QTL:210:BW	Birth Weight
14	26261303	110021824	G	A	0.448	0.35651	0.0610143	5.24417e-09	QTL:211:BW	Birth Weight
14	26419685	110552534	T	C	0.084	0.504391	0.108324	3.24973e-06	QTL:212:BW	Birth Weight
14	26794906	110071591	T	C	0.422	-0.333674	0.067268	7.12209e-07	QTL:213:BW	Birth Weight
14	26892858	41728329	A	G	0.206	0.409538	0.0791359	2.31042e-07	QTL:214:BW	Birth Weight
14	30607458	42843477	G	A	0.346	0.302612	0.0671981	6.74754e-06	QTL:215:BW	Birth Weight
17	73014586	-	G	A	0.349	0.319927	0.0628001	3.54641e-07	QTL:216:BW	Birth Weight
20	4123288	134870971	T	C	0.189	0.370026	0.0770201	1.5699e-06	QTL:217:BW	Birth Weight
20	4152445	134678534	C	T	0.099	0.494379	0.105429	2.76983e-06	QTL:218:BW	Birth Weight
20	4156663	135665003	G	A	0.099	0.498322	0.105582	2.38507e-06	QTL:218:BW	Birth Weight
20	4220395	109934700	T	C	0.223	0.366105	0.0700343	1.74391e-07	QTL:218:BW	Birth Weight
20	4288735	-	T	C	0.231	0.395885	0.0715129	3.15514e-08	QTL:219:BW	Birth Weight
20	4297397	-	G	A	0.228	0.399657	0.0717066	2.54472e-08	QTL:219:BW	Birth Weight
20	4298284	110885900	A	G	0.228	0.414167	0.0715624	7.30434e-09	QTL:219:BW	Birth Weight
20	4601407	41932460	A	G	0.181	0.468447	0.0878279	9.77967e-08	QTL:220:BW	Birth Weight
20	4620871	110278238	C	A	0.192	0.417997	0.085154	9.27535e-07	QTL:220:BW	Birth Weight
20	4623044	41933251	T	C	0.188	0.438525	0.0863537	3.86048e-07	QTL:220:BW	Birth Weight
20	4624342	41933248	C	T	0.188	0.438525	0.0863537	3.86048e-07	QTL:220:BW	Birth Weight
20	4626150	41933241	A	C	0.134	0.723108	0.0993209	3.5103e-13	QTL:220:BW	Birth Weight
20	4627062	41933238	A	C	0.188	0.438525	0.0863537	3.86048e-07	QTL:220:BW	Birth Weight
20	4628239	109491610	C	T	0.193	0.418864	0.0847775	7.87632e-07	QTL:220:BW	Birth Weight
20	4629783	41933234	A	G	0.19	0.431171	0.0854794	4.61479e-07	QTL:220:BW	Birth Weight
20	4630761	41932528	A	C	0.193	0.418059	0.0847905	8.30023e-07	QTL:220:BW	Birth Weight
20	4632190	-	G	A	0.19	0.407734	0.0853328	1.78779e-06	QTL:220:BW	Birth Weight
20	4632251	41932512	A	G	0.189	0.439057	0.0859624	3.30846e-07	QTL:220:BW	Birth Weight
20	4633087	41932508	T	C	0.19	0.443108	0.0855339	2.24508e-07	QTL:220:BW	Birth Weight
20	4634657	41932502	G	A	0.189	0.445572	0.0860439	2.26997e-07	QTL:220:BW	Birth Weight
20	4635990	41932497	A	G	0.189	0.443142	0.086118	2.70213e-07	QTL:220:BW	Birth Weight
20	4637679	109789720	G	T	0.189	0.443867	0.0861343	2.59719e-07	QTL:220:BW	Birth Weight
20	4638284	41934107	T	C	0.189	0.440179	0.0861116	3.23618e-07	QTL:220:BW	Birth Weight
20	4640234	41934098	G	A	0.206	0.506536	0.0847827	2.3661e-09	QTL:220:BW	Birth Weight
20	4644327	41934093	T	C	0.237	0.400239	0.0770806	2.10546e-07	QTL:220:BW	Birth Weight
20	4652157	41934067	T	C	0.205	0.52392	0.0847624	6.55233e-10	QTL:220:BW	Birth Weight
20	4666775	41933313	A	G	0.162	0.727848	0.0929495	5.21924e-15	QTL:221:BW	Birth Weight
20	4668019	135058976	A	G	0.402	0.320042	0.0685042	3.01375e-06	QTL:221:BW	Birth Weight
20	4685771	43350534	T	C	0.174	0.692742	0.0911478	3.15221e-14	QTL:222:BW	Birth Weight
20	4695886	43350556	C	A	0.222	0.419292	0.0781162	8.11405e-08	QTL:223:BW	Birth Weight
20	4706719	-	A	T	0.165	0.782054	0.0945413	1.43942e-16	QTL:224:BW	Birth Weight
20	4709731	43711332	C	T	0.203	0.603953	0.0815631	1.39247e-13	QTL:224:BW	Birth Weight
20	4716043	41572077	A	G	0.166	0.76818	0.0944114	4.42371e-16	QTL:225:BW	Birth Weight
20	4751162	43349802	T	C	0.307	0.350869	0.0721145	1.15497e-06	QTL:225:BW	Birth Weight
20	4753160	43349801	A	G	0.216	0.50612	0.0822775	7.89955e-10	QTL:225:BW	Birth Weight
20	4758722	43349799	G	T	0.307	0.350869	0.0721145	1.15497e-06	QTL:225:BW	Birth Weight
20	4797785	43349776	T	C	0.307	0.355879	0.0721972	8.35236e-07	QTL:225:BW	Birth Weight
20	4812157	43349767	C	T	0.307	0.360288	0.072144	5.98832e-07	QTL:225:BW	Birth Weight
20	4838678	43349755	G	A	0.283	0.36407	0.0747579	1.12881e-06	QTL:226:BW	Birth Weight
20	4842019	43349752	T	C	0.217	0.502521	0.0818154	8.37178e-10	QTL:226:BW	Birth Weight
20	4846348	110908773	A	G	0.217	0.501844	0.0818074	8.78545e-10	QTL:226:BW	Birth Weight
20	4850816	43349748	A	C	0.262	0.370811	0.0773293	1.64241e-06	QTL:226:BW	Birth Weight
20	4851612	43349747	A	G	0.217	0.501844	0.0818074	8.78545e-10	QTL:226:BW	Birth Weight
20	4854589	43349745	T	C	0.202	0.535204	0.0835003	1.50769e-10	QTL:226:BW	Birth Weight
20	4863651	41592586	A	G	0.262	0.369987	0.0773148	1.72417e-06	QTL:226:BW	Birth Weight
20	4883602	-	C	A	0.218	0.49607	0.0816836	1.28875e-09	QTL:226:BW	Birth Weight
20	4885163	108947402	A	C	0.218	0.49607	0.0816836	1.28875e-09	QTL:226:BW	Birth Weight
20	4922714	43357061	G	A	0.218	0.489496	0.0816747	2.10974e-09	QTL:226:BW	Birth Weight
20	4927232	43357056	G	A	0.176	0.668563	0.090488	1.57353e-13	QTL:226:BW	Birth Weight
20	4936772	43357048	A	G	0.176	0.668682	0.0905793	1.64746e-13	QTL:226:BW	Birth Weight
20	4937075	-	A	G	0.176	0.674387	0.0906305	1.05951e-13	QTL:226:BW	Birth Weight
20	4950157	134316686	T	C	0.326	0.308943	0.0686741	6.89528e-06	QTL:227:BW	Birth Weight
20	4964757	42662083	G	A	0.162	0.698996	0.092041	3.29642e-14	QTL:228:BW	Birth Weight
20	4965179	-	G	A	0.338	0.308499	0.0649596	2.06454e-06	QTL:228:BW	Birth Weight
20	4965760	42662087	A	G	0.157	0.78945	0.094702	8.41642e-17	QTL:228:BW	Birth Weight
20	4971831	42662075	G	A	0.165	0.700241	0.0909034	1.42042e-14	QTL:228:BW	Birth Weight
20	4975337	42662073	C	T	0.162	0.699805	0.092057	3.11215e-14	QTL:228:BW	Birth Weight
20	4981159	42662066	C	T	0.297	0.370759	0.067534	4.09329e-08	QTL:228:BW	Birth Weight
20	4982228	29018582	A	G	0.161	0.702453	0.0922413	2.80458e-14	QTL:228:BW	Birth Weight
20	4985523	-	G	A	0.161	0.735808	0.0923456	1.74224e-15	QTL:228:BW	Birth Weight
20	4993558	42662041	A	G	0.163	0.686247	0.0914102	6.41432e-14	QTL:228:BW	Birth Weight
20	4999156	133032375	A	G	0.177	0.61836	0.0870016	1.24176e-12	QTL:228:BW	Birth Weight
20	5008738	42661324	C	T	0.157	0.792078	0.0947158	6.73039e-17	QTL:228:BW	Birth Weight
20	5008911	-	G	C	0.148	0.886183	0.0988811	3.60086e-19	QTL:228:BW	Birth Weight
20	5009598	42661321	T	C	0.153	0.78021	0.096186	5.43308e-16	QTL:228:BW	Birth Weight
20	5122704	136104414	A	G	0.312	0.332513	0.0697928	1.91513e-06	QTL:229:BW	Birth Weight
20	5123168	-	A	T	0.31	0.316541	0.070096	6.36091e-06	QTL:229:BW	Birth Weight
20	5123773	136963709	A	G	0.31	0.329918	0.0699766	2.44514e-06	QTL:229:BW	Birth Weight
20	5124777	135024339	T	C	0.313	0.323806	0.0695804	3.2916e-06	QTL:229:BW	Birth Weight
20	5575983	-	T	C	0.138	0.811557	0.103231	4.08198e-15	QTL:229:BW	Birth Weight
20	5820724	-	T	C	0.137	0.773617	0.103408	7.81982e-14	QTL:229:BW	Birth Weight
20	6045349	133524839	C	T	0.322	0.327169	0.0675687	1.29964e-06	QTL:230:BW	Birth Weight
20	6045996	134729613	T	C	0.273	0.371493	0.0701155	1.18737e-07	QTL:231:BW	Birth Weight
20	6046547	137756479	A	G	0.271	0.372752	0.0701544	1.0937e-07	QTL:231:BW	Birth Weight
20	6053347	41581588	T	C	0.296	0.316138	0.0672763	2.63912e-06	QTL:231:BW	Birth Weight
20	6060819	-	G	A	0.188	0.376389	0.0837001	6.95384e-06	QTL:231:BW	Birth Weight
20	6069326	42517128	G	A	0.186	0.382569	0.0846118	6.19415e-06	QTL:231:BW	Birth Weight
20	6153126	-	G	A	0.165	0.550636	0.090447	1.1749e-09	QTL:232:BW	Birth Weight
20	6205584	132961563	C	A	0.247	0.338954	0.0716039	2.2267e-06	QTL:233:BW	Birth Weight
20	6206452	136995468	T	C	0.23	0.337538	0.0731731	4.00807e-06	QTL:233:BW	Birth Weight
20	6208301	110620934	T	C	0.195	0.464313	0.0808039	9.3269e-09	QTL:233:BW	Birth Weight
20	6214354	135086085	C	T	0.236	0.383177	0.073098	1.61286e-07	QTL:233:BW	Birth Weight
20	6216222	-	G	A	0.222	0.367526	0.0740571	7.03591e-07	QTL:233:BW	Birth Weight
20	6217124	134026250	G	A	0.248	0.345854	0.0715174	1.33989e-06	QTL:233:BW	Birth Weight
20	6226744	-	T	C	0.248	0.337484	0.0712165	2.17141e-06	QTL:233:BW	Birth Weight
20	6226845	134532747	T	C	0.248	0.345854	0.0715174	1.33989e-06	QTL:233:BW	Birth Weight
20	6228741	136172876	T	C	0.248	0.345854	0.0715174	1.33989e-06	QTL:233:BW	Birth Weight
20	6230590	133562908	G	A	0.248	0.345854	0.0715174	1.33989e-06	QTL:233:BW	Birth Weight
20	6231889	137303618	A	G	0.247	0.350625	0.071571	9.74582e-07	QTL:233:BW	Birth Weight
20	6290851	109198921	G	A	0.246	0.35526	0.0713201	6.39745e-07	QTL:234:BW	Birth Weight
20	6301379	134018401	A	G	0.209	0.4429	0.078886	2.0112e-08	QTL:235:BW	Birth Weight
20	6310287	42638962	A	G	0.211	0.422823	0.0783901	7.01417e-08	QTL:235:BW	Birth Weight
20	6324625	135396297	T	C	0.237	0.361337	0.0726477	6.64567e-07	QTL:235:BW	Birth Weight
20	6325657	133488748	G	T	0.218	0.439558	0.0772124	1.27553e-08	QTL:235:BW	Birth Weight
20	6327301	109916968	A	G	0.233	0.363943	0.0732297	6.78194e-07	QTL:235:BW	Birth Weight
20	6327444	-	C	A	0.234	0.351955	0.0728797	1.38552e-06	QTL:235:BW	Birth Weight
20	6328287	136200639	G	T	0.233	0.363943	0.0732297	6.78194e-07	QTL:235:BW	Birth Weight
20	6330448	42640370	T	C	0.219	0.439839	0.0769714	1.12486e-08	QTL:235:BW	Birth Weight
20	6331453	42640363	T	C	0.218	0.432008	0.0772264	2.26166e-08	QTL:235:BW	Birth Weight
20	6332192	42640361	G	T	0.216	0.452588	0.0776437	5.70299e-09	QTL:235:BW	Birth Weight
20	6334451	42640350	C	T	0.218	0.437998	0.0770265	1.32505e-08	QTL:235:BW	Birth Weight
20	6335436	-	A	G	0.218	0.431422	0.0769651	2.1184e-08	QTL:235:BW	Birth Weight
20	6335963	42640338	C	T	0.215	0.45052	0.0777861	7.12016e-09	QTL:235:BW	Birth Weight
20	6336694	110485239	G	T	0.216	0.446125	0.0778509	1.02287e-08	QTL:235:BW	Birth Weight
20	6369791	42640958	A	G	0.215	0.456669	0.0767302	2.72122e-09	QTL:236:BW	Birth Weight
20	6375976	42640959	T	C	0.208	0.495734	0.0802461	6.6932e-10	QTL:236:BW	Birth Weight
20	6601763	43460116	T	C	0.402	0.333652	0.0636721	1.62868e-07	QTL:237:BW	Birth Weight
20	6616632	41931717	C	T	0.499	0.319372	0.0596137	8.58388e-08	QTL:237:BW	Birth Weight
20	6647130	41931714	T	C	0.371	0.327943	0.0634013	2.3432e-07	QTL:237:BW	Birth Weight
20	6679386	110770676	T	G	0.378	0.292447	0.0624552	2.86155e-06	QTL:238:BW	Birth Weight
20	6914101	109816085	C	T	0.199	0.363716	0.0786748	3.81696e-06	QTL:239:BW	Birth Weight
20	6914755	108971629	A	C	0.201	0.385492	0.0793405	1.1949e-06	QTL:239:BW	Birth Weight
20	6915728	136203090	C	T	0.201	0.377902	0.0794043	1.96375e-06	QTL:239:BW	Birth Weight
20	6971591	110485013	C	T	0.26	0.317691	0.0690637	4.26427e-06	QTL:240:BW	Birth Weight
1	81113405	43252705	C	T	0.257	2.25919	0.473483	1.85113e-06	QTL:1:WW	Weaning Weight
1	81116406	110078678	T	C	0.259	2.15371	0.470339	4.71813e-06	QTL:1:WW	Weaning Weight
1	81118743	43252700	A	G	0.259	2.15371	0.470339	4.71813e-06	QTL:1:WW	Weaning Weight
1	81127602	43252688	A	G	0.259	2.16948	0.471899	4.32366e-06	QTL:1:WW	Weaning Weight
1	81130766	43252694	G	T	0.261	2.07797	0.469951	9.88068e-06	QTL:1:WW	Weaning Weight
1	81163288	136931275	T	C	0.258	2.23205	0.472441	2.33332e-06	QTL:1:WW	Weaning Weight
1	81172114	43252647	C	T	0.253	2.33546	0.476074	9.43499e-07	QTL:1:WW	Weaning Weight
1	81173760	43252641	A	C	0.253	2.26181	0.476286	2.06989e-06	QTL:1:WW	Weaning Weight
1	81191625	43251904	G	T	0.252	2.30079	0.485109	2.13204e-06	QTL:1:WW	Weaning Weight
1	81192973	-	T	C	0.285	2.04755	0.449721	5.34321e-06	QTL:1:WW	Weaning Weight
1	81197238	43251894	C	T	0.284	2.11502	0.450666	2.72121e-06	QTL:1:WW	Weaning Weight
1	81324535	43251835	C	A	0.288	2.18076	0.470739	3.64885e-06	QTL:2:WW	Weaning Weight
2	116119765	-	A	G	0.029	4.51627	1.02027	9.661e-06	QTL:3:WW	Weaning Weight
2	116123582	-	C	G	0.028	4.64222	1.04012	8.15004e-06	QTL:4:WW	Weaning Weight
5	96785426	-	T	C	0.139	2.62795	0.591035	8.81322e-06	QTL:5:WW	Weaning Weight
6	26872347	137787523	C	T	0.457	-2.2824	0.447561	3.45554e-07	QTL:6:WW	Weaning Weight
6	26873027	133920142	G	A	0.479	-2.13544	0.451998	2.33391e-06	QTL:6:WW	Weaning Weight
6	26873945	137512644	G	A	0.478	-2.10213	0.45071	3.13457e-06	QTL:6:WW	Weaning Weight
6	26874690	132709499	G	A	0.479	-2.12661	0.452035	2.57344e-06	QTL:6:WW	Weaning Weight
6	26876290	133730579	C	T	0.478	-2.12435	0.452877	2.75202e-06	QTL:6:WW	Weaning Weight
6	34284361	110075914	A	G	0.235	-2.38298	0.505243	2.42677e-06	QTL:7:WW	Weaning Weight
6	34291379	110754910	A	G	0.245	-2.46588	0.495753	6.65012e-07	QTL:7:WW	Weaning Weight
6	34294086	137241313	A	G	0.234	-2.47897	0.50002	7.2302e-07	QTL:7:WW	Weaning Weight
6	34297835	136228816	C	A	0.245	-2.58293	0.488424	1.25652e-07	QTL:7:WW	Weaning Weight
6	34299521	110138126	C	T	0.234	-2.46275	0.499879	8.47584e-07	QTL:7:WW	Weaning Weight
6	34323249	109319209	T	C	0.234	-2.47897	0.50002	7.2302e-07	QTL:7:WW	Weaning Weight
6	34351631	29013268	C	T	0.165	2.30656	0.517335	8.32762e-06	QTL:7:WW	Weaning Weight
6	34363198	110647741	A	C	0.228	-2.52563	0.515756	9.86228e-07	QTL:7:WW	Weaning Weight
6	35156547	137804627	T	G	0.484	1.86125	0.404665	4.27922e-06	QTL:8:WW	Weaning Weight
6	35157409	133964846	C	T	0.486	-2.4582	0.421204	5.48316e-09	QTL:9:WW	Weaning Weight
6	35159377	137221322	C	T	0.475	2.10899	0.427134	8.01976e-07	QTL:10:WW	Weaning Weight
6	35160353	41606677	C	T	0.389	-2.05477	0.423531	1.24073e-06	QTL:10:WW	Weaning Weight
6	35161813	41606678	C	T	0.478	2.09842	0.4187	5.47172e-07	QTL:10:WW	Weaning Weight
6	35162835	135754598	C	T	0.478	2.09842	0.4187	5.47172e-07	QTL:10:WW	Weaning Weight
6	35165575	133659231	G	A	0.478	2.09842	0.4187	5.47172e-07	QTL:10:WW	Weaning Weight
6	35167771	135173372	C	T	0.478	2.12975	0.418581	3.67384e-07	QTL:10:WW	Weaning Weight
6	35569372	110851332	C	T	0.337	2.52902	0.423267	2.36712e-09	QTL:11:WW	Weaning Weight
6	35623939	109761348	C	T	0.483	-1.96057	0.398368	8.70391e-07	QTL:12:WW	Weaning Weight
6	35626108	109616955	C	A	0.483	-1.94715	0.398289	1.02783e-06	QTL:12:WW	Weaning Weight
6	35666704	109370316	C	T	0.457	2.48705	0.416292	2.37746e-09	QTL:13:WW	Weaning Weight
6	35756140	29025601	T	C	0.079	-3.68692	0.776424	2.07246e-06	QTL:13:WW	Weaning Weight
6	36166505	29026959	T	C	0.074	-3.26578	0.721192	6.00385e-06	QTL:14:WW	Weaning Weight
6	36181021	110610834	C	T	0.228	-2.83437	0.491861	8.49198e-09	QTL:14:WW	Weaning Weight
6	36561452	135152944	C	A	0.152	-2.70996	0.575444	2.5134e-06	QTL:15:WW	Weaning Weight
6	36567270	137339486	G	A	0.151	-2.67691	0.574961	3.26199e-06	QTL:15:WW	Weaning Weight
6	36569474	136917512	A	G	0.153	-2.71027	0.573827	2.34888e-06	QTL:15:WW	Weaning Weight
6	36571306	135240815	G	A	0.152	-2.70996	0.575444	2.5134e-06	QTL:15:WW	Weaning Weight
6	36574022	133602420	G	A	0.152	-2.7367	0.575437	1.99931e-06	QTL:15:WW	Weaning Weight
6	36576533	135124085	C	T	0.154	-2.7171	0.571719	2.03262e-06	QTL:15:WW	Weaning Weight
6	36751514	135747681	A	G	0.189	-2.27734	0.493263	3.93644e-06	QTL:16:WW	Weaning Weight
6	36761364	109721398	T	C	0.141	-2.58536	0.571777	6.19647e-06	QTL:16:WW	Weaning Weight
6	36762664	109936978	A	G	0.141	-2.61171	0.571817	4.98832e-06	QTL:16:WW	Weaning Weight
6	36813124	110986825	G	A	0.443	-2.24192	0.423687	1.23513e-07	QTL:16:WW	Weaning Weight
6	36817266	110407112	A	G	0.441	-2.2105	0.423552	1.82974e-07	QTL:16:WW	Weaning Weight
6	36818704	110269128	G	A	0.441	-2.2105	0.423552	1.82974e-07	QTL:16:WW	Weaning Weight
6	36819287	136698758	G	A	0.441	-2.22218	0.423344	1.55466e-07	QTL:16:WW	Weaning Weight
6	36821474	134054233	G	A	0.441	-2.19897	0.423486	2.10872e-07	QTL:16:WW	Weaning Weight
6	36831813	132786897	A	G	0.445	-2.21461	0.425344	1.95533e-07	QTL:16:WW	Weaning Weight
6	36834692	134250619	C	T	0.447	-2.24487	0.425718	1.36478e-07	QTL:16:WW	Weaning Weight
6	36835500	135609370	A	G	0.429	-2.35812	0.423156	2.56303e-08	QTL:16:WW	Weaning Weight
6	36958728	137583011	T	C	0.398	-1.92342	0.428741	7.31865e-06	QTL:17:WW	Weaning Weight
6	36978273	134837963	G	A	0.399	-1.96587	0.42738	4.27238e-06	QTL:17:WW	Weaning Weight
6	36996677	136143916	T	C	0.149	-2.51214	0.564387	8.62145e-06	QTL:18:WW	Weaning Weight
6	37029371	136549008	G	A	0.17	-2.959	0.543349	5.25864e-08	QTL:19:WW	Weaning Weight
6	37030480	81128660	T	C	0.319	-2.50456	0.465553	7.60081e-08	QTL:20:WW	Weaning Weight
6	37032906	134214719	T	G	0.191	-3.61939	0.533191	1.1898e-11	QTL:20:WW	Weaning Weight
6	37035186	109920258	T	C	0.201	-3.6581	0.524567	3.25428e-12	QTL:20:WW	Weaning Weight
6	37036215	133703244	G	A	0.308	-2.3547	0.471639	6.04213e-07	QTL:20:WW	Weaning Weight
6	37037466	134860145	T	C	0.308	-2.3653	0.472152	5.53243e-07	QTL:20:WW	Weaning Weight
6	37038017	109547063	G	A	0.32	-2.40762	0.46538	2.33576e-07	QTL:20:WW	Weaning Weight
6	37040623	136105352	T	C	0.308	-2.3653	0.472152	5.53243e-07	QTL:20:WW	Weaning Weight
6	37044068	110983998	C	T	0.319	-2.43395	0.466077	1.79806e-07	QTL:20:WW	Weaning Weight
6	37046114	109705804	A	G	0.319	-2.44317	0.466106	1.61879e-07	QTL:20:WW	Weaning Weight
6	37049538	110638909	G	A	0.391	-2.5859	0.457657	1.63846e-08	QTL:20:WW	Weaning Weight
6	37053170	110338374	T	C	0.317	-2.42259	0.467387	2.21622e-07	QTL:20:WW	Weaning Weight
6	37060546	109627413	G	A	0.317	-2.44811	0.467314	1.64494e-07	QTL:20:WW	Weaning Weight
6	37061527	136745840	T	C	0.318	-2.46876	0.466857	1.25833e-07	QTL:20:WW	Weaning Weight
6	37104774	134645962	C	T	0.316	-2.40079	0.469526	3.21654e-07	QTL:20:WW	Weaning Weight
6	37106212	135996742	C	T	0.315	-2.37965	0.470303	4.25919e-07	QTL:20:WW	Weaning Weight
6	37107774	133803895	G	T	0.316	-2.37829	0.469747	4.19085e-07	QTL:20:WW	Weaning Weight
6	37112864	135731544	G	A	0.316	-2.37675	0.469351	4.16918e-07	QTL:20:WW	Weaning Weight
6	37115970	133702426	G	A	0.316	-2.36347	0.469315	4.82379e-07	QTL:20:WW	Weaning Weight
6	37123023	137482165	C	T	0.316	-2.35865	0.469414	5.11669e-07	QTL:20:WW	Weaning Weight
6	37136794	137060044	G	A	0.316	-2.37675	0.469351	4.16918e-07	QTL:20:WW	Weaning Weight
6	37138139	135565978	C	T	0.428	-2.75441	0.460005	2.18899e-09	QTL:20:WW	Weaning Weight
6	37140287	132799343	C	T	0.34	-2.22682	0.459839	1.29768e-06	QTL:20:WW	Weaning Weight
6	37142174	81147999	G	A	0.481	-3.55502	0.469078	3.749e-14	QTL:20:WW	Weaning Weight
6	37145522	134678579	G	A	0.339	-2.1973	0.460685	1.86757e-06	QTL:20:WW	Weaning Weight
6	37147544	136348696	T	G	0.34	-2.20356	0.460264	1.70821e-06	QTL:20:WW	Weaning Weight
6	37149945	136750548	G	A	0.34	-2.20356	0.460264	1.70821e-06	QTL:20:WW	Weaning Weight
6	37150579	134209622	C	T	0.34	-2.20356	0.460264	1.70821e-06	QTL:20:WW	Weaning Weight
6	37153831	137632853	A	G	0.34	-2.19563	0.460207	1.85538e-06	QTL:20:WW	Weaning Weight
6	37155597	133519396	A	G	0.34	-2.19563	0.460207	1.85538e-06	QTL:20:WW	Weaning Weight
6	37156677	134831868	G	A	0.34	-2.21982	0.460292	1.43433e-06	QTL:20:WW	Weaning Weight
6	37158384	135355686	T	C	0.339	-2.21397	0.460172	1.51893e-06	QTL:20:WW	Weaning Weight
6	37159718	133185353	T	G	0.34	-2.2474	0.460204	1.05589e-06	QTL:20:WW	Weaning Weight
6	37161408	134670664	G	A	0.34	-2.22159	0.460194	1.39984e-06	QTL:20:WW	Weaning Weight
6	37163934	110684574	T	C	0.34	-2.2474	0.460204	1.05589e-06	QTL:20:WW	Weaning Weight
6	37165831	-	T	G	0.34	-2.21744	0.460168	1.46247e-06	QTL:20:WW	Weaning Weight
6	37165836	-	C	T	0.34	-2.21744	0.460168	1.46247e-06	QTL:20:WW	Weaning Weight
6	37168914	136906708	T	G	0.34	-2.23658	0.460027	1.17791e-06	QTL:20:WW	Weaning Weight
6	37172063	109929793	G	A	0.338	-2.20201	0.460885	1.79359e-06	QTL:20:WW	Weaning Weight
6	37174838	-	C	T	0.34	-2.16928	0.46012	2.4495e-06	QTL:20:WW	Weaning Weight
6	37174847	137748179	A	G	0.34	-2.22815	0.460193	1.30318e-06	QTL:20:WW	Weaning Weight
6	37177441	109085538	G	A	0.34	-2.22815	0.460193	1.30318e-06	QTL:20:WW	Weaning Weight
6	37178336	-	T	C	0.34	-2.19818	0.460156	1.80037e-06	QTL:20:WW	Weaning Weight
6	37178722	109501082	T	C	0.34	-2.22815	0.460193	1.30318e-06	QTL:20:WW	Weaning Weight
6	37180966	110974806	A	G	0.34	-2.22815	0.460193	1.30318e-06	QTL:20:WW	Weaning Weight
6	37182427	134061493	A	G	0.34	-2.22955	0.460253	1.28742e-06	QTL:20:WW	Weaning Weight
6	37184577	135899001	C	A	0.34	-2.2121	0.460147	1.54813e-06	QTL:20:WW	Weaning Weight
6	37191966	110897976	A	G	0.138	-2.58953	0.573096	6.2885e-06	QTL:20:WW	Weaning Weight
6	37195504	110572070	A	C	0.338	-2.22433	0.460615	1.389e-06	QTL:20:WW	Weaning Weight
6	37196103	133148479	A	G	0.339	-2.25723	0.460162	9.45308e-07	QTL:20:WW	Weaning Weight
6	37211057	109849093	A	G	0.413	-4.24421	0.472583	3.09007e-19	QTL:21:WW	Weaning Weight
6	37214068	110793327	T	C	0.413	-4.24421	0.472583	3.09007e-19	QTL:21:WW	Weaning Weight
6	37218423	109063701	T	G	0.362	-3.21985	0.45795	2.16315e-12	QTL:21:WW	Weaning Weight
6	37219372	109622396	A	C	0.363	-3.2071	0.458083	2.67632e-12	QTL:21:WW	Weaning Weight
6	37221776	136542559	T	C	0.431	-4.06907	0.471491	6.90226e-18	QTL:22:WW	Weaning Weight
6	37232142	110770764	T	C	0.366	-3.77399	0.461739	3.30167e-16	QTL:22:WW	Weaning Weight
6	37234954	110867784	T	C	0.367	-3.7458	0.461799	5.50035e-16	QTL:22:WW	Weaning Weight
6	37243159	110780166	T	C	0.316	-2.97019	0.461798	1.30956e-10	QTL:22:WW	Weaning Weight
6	37243677	109035277	G	A	0.316	-2.97041	0.461929	1.32123e-10	QTL:22:WW	Weaning Weight
6	37245497	134219500	C	T	0.304	-2.89977	0.463503	4.08038e-10	QTL:22:WW	Weaning Weight
6	37252978	133016139	G	A	0.414	-3.4102	0.46639	2.80324e-13	QTL:23:WW	Weaning Weight
6	37270930	110406669	G	T	0.415	-3.47231	0.467718	1.21459e-13	QTL:23:WW	Weaning Weight
6	37273774	134225464	C	T	0.083	-3.67857	0.71845	3.10091e-07	QTL:23:WW	Weaning Weight
6	37277931	137684828	G	A	0.082	-3.74473	0.720061	2.01987e-07	QTL:23:WW	Weaning Weight
6	37282356	133288426	C	T	0.363	-2.13836	0.471018	5.68458e-06	QTL:24:WW	Weaning Weight
6	37293699	136487046	A	G	0.345	-2.3862	0.477903	6.02755e-07	QTL:24:WW	Weaning Weight
6	37297426	110302064	T	C	0.363	-2.15585	0.471068	4.77593e-06	QTL:24:WW	Weaning Weight
6	37298725	109776587	T	C	0.363	-2.15585	0.471068	4.77593e-06	QTL:24:WW	Weaning Weight
6	37300810	110281825	T	C	0.363	-2.16147	0.471034	4.50423e-06	QTL:24:WW	Weaning Weight
6	37300872	-	G	C	0.403	-2.8633	0.462749	6.31126e-10	QTL:24:WW	Weaning Weight
6	37301959	109448564	A	G	0.403	-2.87105	0.463494	6.046e-10	QTL:24:WW	Weaning Weight
6	37302499	109436638	C	A	0.403	-2.85216	0.462917	7.45029e-10	QTL:24:WW	Weaning Weight
6	37303264	135282158	G	T	0.344	-2.28894	0.477597	1.6661e-06	QTL:24:WW	Weaning Weight
6	37305466	137844992	C	T	0.404	-2.90316	0.462957	3.71435e-10	QTL:24:WW	Weaning Weight
6	37313503	109303784	A	G	0.364	-2.209	0.47035	2.67616e-06	QTL:24:WW	Weaning Weight
6	37314183	110058857	C	T	0.364	-2.209	0.47035	2.67616e-06	QTL:24:WW	Weaning Weight
6	37317695	110412527	C	T	0.364	-2.209	0.47035	2.67616e-06	QTL:24:WW	Weaning Weight
6	37321049	109414269	G	A	0.364	-2.19984	0.470487	2.96243e-06	QTL:24:WW	Weaning Weight
6	37324718	110841247	C	A	0.364	-2.1849	0.470649	3.48245e-06	QTL:24:WW	Weaning Weight
6	37331712	109554838	G	A	0.364	-2.15358	0.471059	4.88477e-06	QTL:24:WW	Weaning Weight
6	37340937	110443327	G	A	0.364	-2.15358	0.471059	4.88477e-06	QTL:24:WW	Weaning Weight
6	37342568	109322908	A	C	0.364	-2.15358	0.471059	4.88477e-06	QTL:24:WW	Weaning Weight
6	37343379	-	T	G	0.446	-4.0123	0.482853	1.06483e-16	QTL:24:WW	Weaning Weight
6	37345508	109861428	G	T	0.364	-2.15358	0.471059	4.88477e-06	QTL:24:WW	Weaning Weight
6	37347130	110062110	G	A	0.365	-2.11686	0.469726	6.65097e-06	QTL:24:WW	Weaning Weight
6	37349144	109002201	T	C	0.364	-2.17334	0.470967	3.97922e-06	QTL:24:WW	Weaning Weight
6	37354945	110024295	C	T	0.345	-2.39672	0.477949	5.39172e-07	QTL:24:WW	Weaning Weight
6	37359765	133222819	T	C	0.364	-2.17346	0.471322	4.04161e-06	QTL:24:WW	Weaning Weight
6	37369380	137268410	T	C	0.364	-2.17311	0.470769	3.95143e-06	QTL:24:WW	Weaning Weight
6	37373314	109801011	C	T	0.345	-2.39664	0.477847	5.36608e-07	QTL:24:WW	Weaning Weight
6	37374314	-	C	A	0.404	-2.9008	0.463312	3.95704e-10	QTL:24:WW	Weaning Weight
6	37374718	-	A	G	0.365	-2.17368	0.470345	3.85088e-06	QTL:24:WW	Weaning Weight
6	37377606	110426625	C	T	0.345	-2.39766	0.477784	5.28896e-07	QTL:24:WW	Weaning Weight
6	37384356	135260513	C	T	0.345	-2.39766	0.477784	5.28896e-07	QTL:24:WW	Weaning Weight
6	37391915	81131535	C	T	0.366	-2.21702	0.469753	2.39079e-06	QTL:24:WW	Weaning Weight
6	37393949	110030099	T	C	0.364	-2.20382	0.471171	2.93862e-06	QTL:24:WW	Weaning Weight
6	37395313	110908263	G	A	0.404	-2.92289	0.463337	2.92065e-10	QTL:24:WW	Weaning Weight
6	37396789	110386170	T	G	0.404	-2.92289	0.463337	2.92065e-10	QTL:24:WW	Weaning Weight
6	37400741	110419157	T	G	0.402	-2.90887	0.464391	3.8863e-10	QTL:24:WW	Weaning Weight
6	37403224	109924798	T	C	0.404	-2.95268	0.463184	1.90076e-10	QTL:24:WW	Weaning Weight
6	37407653	109572301	A	G	0.365	-2.23471	0.470559	2.06768e-06	QTL:24:WW	Weaning Weight
6	37412062	81131493	A	C	0.365	-2.25959	0.470567	1.59141e-06	QTL:24:WW	Weaning Weight
6	37418164	110305942	A	G	0.446	-4.07439	0.482342	3.33355e-17	QTL:24:WW	Weaning Weight
6	37432458	109433354	G	A	0.404	-2.98448	0.463234	1.21922e-10	QTL:24:WW	Weaning Weight
6	37435861	81131480	T	C	0.404	-2.94492	0.46335	2.15085e-10	QTL:24:WW	Weaning Weight
6	37436347	109153004	G	T	0.364	-2.21838	0.471218	2.53302e-06	QTL:24:WW	Weaning Weight
6	37444900	109394155	C	T	0.364	-2.21838	0.471218	2.53302e-06	QTL:24:WW	Weaning Weight
6	37458923	81131474	T	G	0.346	-2.43403	0.477814	3.55786e-07	QTL:24:WW	Weaning Weight
6	37463709	109987915	T	C	0.346	-2.48261	0.477528	2.03826e-07	QTL:24:WW	Weaning Weight
6	37466356	132741545	G	A	0.082	-3.66221	0.723772	4.25769e-07	QTL:24:WW	Weaning Weight
6	37483537	137111419	A	C	0.082	-3.77226	0.724786	1.9762e-07	QTL:24:WW	Weaning Weight
6	37489614	109492119	T	C	0.347	-2.46529	0.476546	2.33799e-07	QTL:24:WW	Weaning Weight
6	37497517	137187926	A	G	0.082	-3.72284	0.724116	2.7731e-07	QTL:24:WW	Weaning Weight
6	37516151	134831130	A	G	0.346	-2.39122	0.477706	5.64774e-07	QTL:24:WW	Weaning Weight
6	37521235	110128085	T	G	0.427	-4.23232	0.485117	3.03411e-18	QTL:24:WW	Weaning Weight
6	37528626	135344248	T	G	0.082	-3.63825	0.723496	5.01032e-07	QTL:24:WW	Weaning Weight
6	37533790	133169685	G	A	0.082	-3.63182	0.723804	5.30561e-07	QTL:24:WW	Weaning Weight
6	37540368	136146265	C	T	0.082	-3.60264	0.72332	6.42503e-07	QTL:24:WW	Weaning Weight
6	37546311	133663788	C	A	0.082	-3.60264	0.72332	6.42503e-07	QTL:25:WW	Weaning Weight
6	37550562	137260864	T	C	0.081	-3.66868	0.727357	4.63005e-07	QTL:25:WW	Weaning Weight
6	37557764	136088613	A	G	0.081	-3.58476	0.728362	8.69642e-07	QTL:25:WW	Weaning Weight
6	37573159	135946198	C	A	0.081	-3.59009	0.728657	8.46323e-07	QTL:25:WW	Weaning Weight
6	37579521	132640138	A	G	0.081	-3.59009	0.728657	8.46323e-07	QTL:25:WW	Weaning Weight
6	37620283	137543949	G	T	0.081	-3.53942	0.72934	1.23214e-06	QTL:25:WW	Weaning Weight
6	37624676	132773206	C	T	0.081	-3.53942	0.72934	1.23214e-06	QTL:25:WW	Weaning Weight
6	37634657	109367170	T	C	0.079	-3.63763	0.739252	8.73993e-07	QTL:25:WW	Weaning Weight
6	37652729	109012634	A	G	0.368	-2.73732	0.454724	1.79873e-09	QTL:25:WW	Weaning Weight
6	37663853	109868441	A	G	0.119	-2.98806	0.635302	2.58792e-06	QTL:25:WW	Weaning Weight
6	37667162	134637233	G	A	0.121	-2.99679	0.62925	1.93491e-06	QTL:26:WW	Weaning Weight
6	37683699	136807875	T	C	0.383	-3.02155	0.468718	1.1897e-10	QTL:27:WW	Weaning Weight
6	37709725	135343689	A	G	0.37	-2.77973	0.460713	1.65197e-09	QTL:27:WW	Weaning Weight
6	37719635	136542067	A	G	0.37	-2.75247	0.460693	2.37234e-09	QTL:27:WW	Weaning Weight
6	37736960	81167123	G	C	0.124	-2.94558	0.594491	7.34062e-07	QTL:27:WW	Weaning Weight
6	37741893	109950161	A	G	0.373	-2.86848	0.460666	4.92136e-10	QTL:27:WW	Weaning Weight
6	37749840	110925789	T	C	0.373	-2.86747	0.460709	5.00889e-10	QTL:27:WW	Weaning Weight
6	37752740	108971695	C	T	0.373	-2.86782	0.460541	4.91333e-10	QTL:27:WW	Weaning Weight
6	37780584	133121975	G	A	0.077	-3.50599	0.747943	2.79639e-06	QTL:28:WW	Weaning Weight
6	37784598	110320968	T	C	0.077	-3.58737	0.750604	1.78008e-06	QTL:28:WW	Weaning Weight
6	37787672	132992183	C	T	0.078	-3.46923	0.743863	3.13822e-06	QTL:28:WW	Weaning Weight
6	37796921	137167351	G	A	0.424	-3.19243	0.463408	5.9017e-12	QTL:28:WW	Weaning Weight
6	37802917	109361486	G	A	0.078	-3.46923	0.743863	3.13822e-06	QTL:28:WW	Weaning Weight
6	37804003	109283286	T	C	0.419	-3.09031	0.459818	1.8911e-11	QTL:28:WW	Weaning Weight
6	37810505	135351468	G	A	0.424	-3.20365	0.463394	4.97322e-12	QTL:28:WW	Weaning Weight
6	37811600	108950522	A	G	0.425	-3.22458	0.463462	3.64359e-12	QTL:28:WW	Weaning Weight
6	37812521	133278590	G	A	0.424	-3.24703	0.46351	2.59763e-12	QTL:28:WW	Weaning Weight
6	37813572	109165562	A	G	0.421	-3.28866	0.46395	1.43386e-12	QTL:28:WW	Weaning Weight
6	37814928	110350585	T	C	0.424	-3.24703	0.46351	2.59763e-12	QTL:28:WW	Weaning Weight
6	37815615	110009223	C	A	0.425	-3.22458	0.463462	3.64359e-12	QTL:28:WW	Weaning Weight
6	37816231	135568791	C	T	0.422	-3.29571	0.463305	1.1967e-12	QTL:28:WW	Weaning Weight
6	37817589	81151923	T	C	0.424	-3.19834	0.463434	5.41237e-12	QTL:28:WW	Weaning Weight
6	37818195	135144430	T	C	0.422	-3.25034	0.463376	2.43405e-12	QTL:28:WW	Weaning Weight
6	37819224	136490720	A	G	0.424	-3.20299	0.46351	5.08412e-12	QTL:28:WW	Weaning Weight
6	37821595	43706631	G	A	0.424	-3.20299	0.46351	5.08412e-12	QTL:28:WW	Weaning Weight
6	37822623	42820832	A	C	0.483	-4.19565	0.496848	3.40745e-17	QTL:28:WW	Weaning Weight
6	37831626	110884577	G	T	0.424	-3.19831	0.463595	5.50611e-12	QTL:28:WW	Weaning Weight
6	37833129	135418588	G	A	0.083	-3.6539	0.711027	2.80749e-07	QTL:28:WW	Weaning Weight
6	37838622	137690924	G	T	0.433	-3.24305	0.471281	6.22744e-12	QTL:28:WW	Weaning Weight
6	37902755	109190243	C	A	0.399	-3.10997	0.459377	1.34883e-11	QTL:28:WW	Weaning Weight
6	37905296	110418073	G	T	0.399	-3.10997	0.459377	1.34883e-11	QTL:28:WW	Weaning Weight
6	37908478	81165825	T	C	0.399	-3.11379	0.459195	1.25037e-11	QTL:28:WW	Weaning Weight
6	37919045	109936817	C	T	0.469	-3.52767	0.478707	1.83105e-13	QTL:29:WW	Weaning Weight
6	37920305	109210955	G	A	0.236	-2.75293	0.504776	5.0302e-08	QTL:29:WW	Weaning Weight
6	37921723	109878594	C	T	0.417	-2.51242	0.454891	3.40042e-08	QTL:30:WW	Weaning Weight
6	37929882	109816800	T	C	0.416	-2.41122	0.453737	1.09108e-07	QTL:30:WW	Weaning Weight
6	37934272	136101780	T	C	0.431	-2.81277	0.465747	1.59465e-09	QTL:30:WW	Weaning Weight
6	37960313	109817322	G	A	0.416	-2.51322	0.456001	3.6336e-08	QTL:30:WW	Weaning Weight
6	37965489	110718778	G	T	0.416	-2.51322	0.456001	3.6336e-08	QTL:30:WW	Weaning Weight
6	37974974	110543527	T	C	0.462	-3.92468	0.496793	3.03461e-15	QTL:30:WW	Weaning Weight
6	37978037	110936097	G	A	0.458	-3.74368	0.493287	3.45865e-14	QTL:30:WW	Weaning Weight
6	37987337	133745929	G	A	0.462	-3.91104	0.496762	3.76152e-15	QTL:30:WW	Weaning Weight
6	37990808	109326577	C	A	0.397	-2.46226	0.459707	8.661e-08	QTL:30:WW	Weaning Weight
6	37991751	133119904	C	T	0.481	-3.94451	0.496186	2.03955e-15	QTL:30:WW	Weaning Weight
6	37996786	110250874	C	A	0.462	-3.91104	0.496762	3.76152e-15	QTL:30:WW	Weaning Weight
6	38001622	109776745	A	G	0.462	-3.93259	0.4968	2.67436e-15	QTL:30:WW	Weaning Weight
6	38005805	110392061	C	T	0.459	-3.75141	0.492565	2.8136e-14	QTL:30:WW	Weaning Weight
6	38021694	42447209	T	G	0.181	-2.72102	0.550895	7.94859e-07	QTL:30:WW	Weaning Weight
6	38028236	137629348	C	T	0.233	-3.27381	0.523195	4.05124e-10	QTL:31:WW	Weaning Weight
6	38038404	135190758	C	A	0.233	-3.3326	0.522554	1.86666e-10	QTL:31:WW	Weaning Weight
6	38042337	137333025	C	T	0.233	-3.38803	0.523115	9.74971e-11	QTL:31:WW	Weaning Weight
6	38045727	132863059	T	C	0.232	-3.38248	0.524107	1.13341e-10	QTL:31:WW	Weaning Weight
6	38062745	136156929	C	A	0.21	-2.76673	0.526697	1.52248e-07	QTL:32:WW	Weaning Weight
6	38066094	110812231	C	T	0.132	-3.26406	0.618461	1.33123e-07	QTL:33:WW	Weaning Weight
6	38082032	110081874	G	A	0.147	-3.83243	0.592249	1.01208e-10	QTL:34:WW	Weaning Weight
6	38107020	41628649	C	A	0.14	-2.80819	0.582213	1.42963e-06	QTL:35:WW	Weaning Weight
6	38114161	109476181	G	A	0.19	-3.08771	0.535357	8.24328e-09	QTL:35:WW	Weaning Weight
6	38114717	109264945	G	T	0.192	-3.00331	0.532111	1.6982e-08	QTL:35:WW	Weaning Weight
6	38116481	81165346	T	G	0.19	-3.19698	0.533664	2.15113e-09	QTL:35:WW	Weaning Weight
6	38139495	109278547	C	T	0.265	-5.11746	0.537644	2.09934e-21	QTL:36:WW	Weaning Weight
6	38140681	109645115	G	T	0.265	-5.11746	0.537644	2.09934e-21	QTL:36:WW	Weaning Weight
6	38146922	121918950	G	A	0.191	-3.55735	0.536637	3.52741e-11	QTL:37:WW	Weaning Weight
6	38155774	110932119	T	G	0.147	-3.50063	0.600486	5.69894e-09	QTL:37:WW	Weaning Weight
6	38157637	81165201	A	G	0.185	-3.03756	0.531007	1.08867e-08	QTL:37:WW	Weaning Weight
6	38210658	110780938	T	C	0.149	-3.2786	0.595106	3.67864e-08	QTL:37:WW	Weaning Weight
6	38246471	109972697	C	T	0.149	-3.27962	0.595046	3.63129e-08	QTL:37:WW	Weaning Weight
6	38253807	110402003	T	C	0.149	-3.27067	0.59509	3.96344e-08	QTL:37:WW	Weaning Weight
6	38269013	134586356	T	C	0.149	-3.2919	0.595052	3.23092e-08	QTL:37:WW	Weaning Weight
6	38273065	136442844	C	T	0.467	2.0092	0.449131	7.76563e-06	QTL:37:WW	Weaning Weight
6	38275910	133502290	C	T	0.149	-3.30793	0.59485	2.74135e-08	QTL:37:WW	Weaning Weight
6	38281450	81158777	T	G	0.15	-3.35937	0.589467	1.23385e-08	QTL:37:WW	Weaning Weight
6	38466743	137375032	T	C	0.222	-2.39422	0.501983	1.86858e-06	QTL:38:WW	Weaning Weight
6	38468101	132767723	A	G	0.227	-2.3307	0.494644	2.48254e-06	QTL:38:WW	Weaning Weight
6	38469318	134646397	T	C	0.227	-2.3307	0.494644	2.48254e-06	QTL:38:WW	Weaning Weight
6	38472008	136381271	C	A	0.222	-2.39422	0.501983	1.86858e-06	QTL:38:WW	Weaning Weight
6	38486592	110517068	G	T	0.213	-2.70557	0.516579	1.65577e-07	QTL:38:WW	Weaning Weight
6	38581307	109717125	T	C	0.242	-2.81308	0.484228	6.43069e-09	QTL:39:WW	Weaning Weight
6	38611092	111025714	T	C	0.076	-3.05507	0.687675	8.96853e-06	QTL:40:WW	Weaning Weight
6	38614941	136533550	C	T	0.074	-3.14661	0.696051	6.22461e-06	QTL:40:WW	Weaning Weight
6	38616534	133854831	A	G	0.073	-3.25844	0.699415	3.21507e-06	QTL:40:WW	Weaning Weight
6	38630406	135717632	C	T	0.433	-1.76759	0.387796	5.21483e-06	QTL:41:WW	Weaning Weight
6	39371669	110215272	T	G	0.46	1.75954	0.3795	3.58208e-06	QTL:42:WW	Weaning Weight
6	39426001	43749696	A	G	0.328	-2.03964	0.414386	8.67827e-07	QTL:43:WW	Weaning Weight
6	39431233	42521904	C	T	0.347	-1.83823	0.402423	4.97627e-06	QTL:44:WW	Weaning Weight
6	39437165	81139534	C	T	0.34	-1.93114	0.406997	2.11085e-06	QTL:44:WW	Weaning Weight
6	39730068	135312587	A	G	0.37	-2.81153	0.44341	2.37019e-10	QTL:45:WW	Weaning Weight
6	39733610	43461215	A	G	0.38	-2.71712	0.433849	3.91158e-10	QTL:45:WW	Weaning Weight
6	39737879	43461220	A	G	0.319	-2.08389	0.430149	1.28487e-06	QTL:45:WW	Weaning Weight
6	39881993	43462862	G	A	0.405	1.97966	0.44048	7.04541e-06	QTL:46:WW	Weaning Weight
6	39987567	-	A	C	0.132	-2.57916	0.551632	2.96475e-06	QTL:47:WW	Weaning Weight
6	39994335	43610477	C	T	0.253	-2.31101	0.424272	5.22453e-08	QTL:47:WW	Weaning Weight
6	39999126	-	C	T	0.26	-2.10493	0.429882	9.88311e-07	QTL:47:WW	Weaning Weight
6	40000045	43610456	G	A	0.258	-2.46511	0.434864	1.47251e-08	QTL:47:WW	Weaning Weight
6	40012262	136056608	G	A	0.134	-2.3972	0.537486	8.27046e-06	QTL:48:WW	Weaning Weight
6	40019707	43610466	G	A	0.243	-2.22079	0.436457	3.66997e-07	QTL:49:WW	Weaning Weight
6	40040343	110956813	G	A	0.349	-3.11293	0.444809	2.72971e-12	QTL:50:WW	Weaning Weight
6	40303727	133330359	C	T	0.126	-2.77569	0.554073	5.53258e-07	QTL:51:WW	Weaning Weight
6	40307186	137308147	A	G	0.133	-2.67696	0.533594	5.3286e-07	QTL:51:WW	Weaning Weight
6	40309373	-	T	C	0.126	-3.20193	0.550077	6.00585e-09	QTL:51:WW	Weaning Weight
6	40311244	136126101	T	C	0.136	-2.51639	0.526421	1.77235e-06	QTL:51:WW	Weaning Weight
6	40312842	133462475	C	T	0.139	-2.3581	0.52409	6.87882e-06	QTL:51:WW	Weaning Weight
6	40316648	-	G	A	0.138	-2.41663	0.525866	4.36141e-06	QTL:51:WW	Weaning Weight
6	40318616	134466910	T	C	0.074	-2.92654	0.662153	9.97025e-06	QTL:51:WW	Weaning Weight
6	40937684	-	G	A	0.157	-3.62986	0.54615	3.13791e-11	QTL:52:WW	Weaning Weight
6	40945579	133886965	C	T	0.159	-3.53324	0.542496	7.6672e-11	QTL:52:WW	Weaning Weight
6	40947229	-	T	C	0.159	-3.64125	0.539722	1.58485e-11	QTL:52:WW	Weaning Weight
6	40949037	43464929	G	T	0.167	-3.17524	0.52854	1.93872e-09	QTL:52:WW	Weaning Weight
6	40951315	41651283	C	T	0.164	-3.23809	0.537884	1.79511e-09	QTL:52:WW	Weaning Weight
6	40951786	-	C	G	0.163	-3.23963	0.540036	2.04451e-09	QTL:52:WW	Weaning Weight
6	40954120	43466269	C	T	0.165	-3.19744	0.536061	2.52083e-09	QTL:52:WW	Weaning Weight
6	40955622	43466278	T	C	0.162	-3.40491	0.540781	3.15646e-10	QTL:52:WW	Weaning Weight
6	40956344	-	G	A	0.157	-3.50723	0.549201	1.76583e-10	QTL:52:WW	Weaning Weight
6	40957063	43466286	T	G	0.157	-3.72606	0.55143	1.47377e-11	QTL:52:WW	Weaning Weight
6	41002154	43464885	G	A	0.123	-3.54511	0.605133	4.79804e-09	QTL:52:WW	Weaning Weight
6	41021227	110005069	G	A	0.12	-3.58578	0.611181	4.55717e-09	QTL:52:WW	Weaning Weight
6	41038599	43464857	T	C	0.119	-3.23844	0.615603	1.46086e-07	QTL:52:WW	Weaning Weight
6	41041068	43464858	C	T	0.117	-3.26935	0.618443	1.26952e-07	QTL:52:WW	Weaning Weight
6	41044834	-	A	G	0.157	-3.33015	0.548184	1.27895e-09	QTL:52:WW	Weaning Weight
6	41045844	43464859	C	A	0.117	-3.40961	0.62106	4.10277e-08	QTL:52:WW	Weaning Weight
6	41071622	109972900	G	A	0.104	-2.91287	0.651415	7.83576e-06	QTL:52:WW	Weaning Weight
6	41083837	-	C	T	0.098	-3.24088	0.675179	1.60574e-06	QTL:52:WW	Weaning Weight
6	41135319	43462176	G	A	0.106	-2.89909	0.641424	6.25028e-06	QTL:53:WW	Weaning Weight
6	41839872	43010577	T	C	0.183	2.33005	0.521214	7.8787e-06	QTL:54:WW	Weaning Weight
6	41855601	41625135	G	A	0.463	2.0956	0.388324	6.92535e-08	QTL:54:WW	Weaning Weight
7	90791131	110961132	T	C	0.389	2.5156	0.464794	6.34358e-08	QTL:55:WW	Weaning Weight
7	90807032	110840843	C	T	0.398	2.37832	0.459826	2.35116e-07	QTL:55:WW	Weaning Weight
7	90808188	110831316	A	G	0.398	2.37832	0.459826	2.35116e-07	QTL:55:WW	Weaning Weight
7	90808858	110545207	A	G	0.399	2.20665	0.458941	1.54215e-06	QTL:55:WW	Weaning Weight
7	90819463	110059753	T	A	0.398	2.16479	0.45951	2.49204e-06	QTL:55:WW	Weaning Weight
7	90824804	109561984	T	C	0.398	2.1112	0.458327	4.14104e-06	QTL:55:WW	Weaning Weight
7	90825887	109305221	A	C	0.398	2.1112	0.458327	4.14104e-06	QTL:55:WW	Weaning Weight
7	90845941	109901274	T	C	0.389	2.39573	0.464191	2.49493e-07	QTL:55:WW	Weaning Weight
7	90855265	109618368	G	A	0.389	2.43241	0.464007	1.61423e-07	QTL:55:WW	Weaning Weight
7	90887932	110680622	A	G	0.389	2.42307	0.464178	1.81824e-07	QTL:55:WW	Weaning Weight
14	16834500	110779965	G	A	0.112	2.68726	0.578189	3.39233e-06	QTL:56:WW	Weaning Weight
14	16848253	109500167	G	T	0.121	2.5195	0.562469	7.55658e-06	QTL:56:WW	Weaning Weight
14	16856265	137638214	G	A	0.124	2.46551	0.555489	9.14265e-06	QTL:56:WW	Weaning Weight
14	16883215	109650218	T	G	0.106	2.68385	0.598328	7.33991e-06	QTL:56:WW	Weaning Weight
14	16884286	133932425	A	G	0.105	2.70196	0.604695	7.95761e-06	QTL:56:WW	Weaning Weight
14	19909917	133141634	G	T	0.292	1.99655	0.444024	6.97439e-06	QTL:57:WW	Weaning Weight
14	21132488	132655721	C	T	0.203	2.19306	0.496031	9.9022e-06	QTL:58:WW	Weaning Weight
14	21186366	134263097	T	C	0.183	3.25277	0.566588	9.64453e-09	QTL:59:WW	Weaning Weight
14	22092048	-	T	C	0.472	-1.79895	0.39172	4.42613e-06	QTL:60:WW	Weaning Weight
14	22199112	41628383	T	A	0.322	2.36737	0.485068	1.07206e-06	QTL:61:WW	Weaning Weight
14	22205167	42456546	T	C	0.321	2.40353	0.487095	8.14829e-07	QTL:61:WW	Weaning Weight
14	22432738	-	A	G	0.286	2.77719	0.483738	9.63767e-09	QTL:62:WW	Weaning Weight
14	22459009	110864751	A	G	0.332	3.31009	0.490241	1.52682e-11	QTL:62:WW	Weaning Weight
14	22459925	-	T	G	0.329	3.36885	0.492307	8.13819e-12	QTL:62:WW	Weaning Weight
14	22460066	42545145	T	C	0.281	2.77015	0.491346	1.76084e-08	QTL:62:WW	Weaning Weight
14	22471958	-	G	A	0.341	3.36575	0.48354	3.56603e-12	QTL:62:WW	Weaning Weight
14	22483442	-	C	A	0.289	2.80729	0.483154	6.39541e-09	QTL:62:WW	Weaning Weight
14	22492158	110006364	T	C	0.342	3.37559	0.482773	2.8542e-12	QTL:62:WW	Weaning Weight
14	22500823	-	G	A	0.341	3.34945	0.482687	4.14938e-12	QTL:62:WW	Weaning Weight
14	22562200	-	G	A	0.339	3.40727	0.483818	1.99325e-12	QTL:62:WW	Weaning Weight
14	22563136	109890494	A	G	0.34	3.43477	0.483076	1.22537e-12	QTL:62:WW	Weaning Weight
14	22565752	110993288	A	G	0.34	3.43477	0.483076	1.22537e-12	QTL:62:WW	Weaning Weight
14	22566433	109174538	T	C	0.34	3.43477	0.483076	1.22537e-12	QTL:62:WW	Weaning Weight
14	22568700	-	T	C	0.339	3.37463	0.483781	3.2094e-12	QTL:62:WW	Weaning Weight
14	22569464	109976467	A	G	0.34	3.43477	0.483076	1.22537e-12	QTL:62:WW	Weaning Weight
14	22570301	108982003	T	C	0.34	3.43022	0.482949	1.29394e-12	QTL:62:WW	Weaning Weight
14	22571422	110482368	G	T	0.446	2.38097	0.426095	2.34929e-08	QTL:62:WW	Weaning Weight
14	22573154	134751608	T	G	0.33	3.27342	0.491256	2.79476e-11	QTL:62:WW	Weaning Weight
14	22579399	-	A	G	0.339	3.36697	0.483713	3.56522e-12	QTL:62:WW	Weaning Weight
14	22579809	110010333	A	C	0.47	2.05234	0.420745	1.08636e-06	QTL:62:WW	Weaning Weight
14	22581401	109645403	A	C	0.469	2.03925	0.420871	1.28018e-06	QTL:62:WW	Weaning Weight
14	22592920	-	T	G	0.286	2.86889	0.483096	2.95611e-09	QTL:62:WW	Weaning Weight
14	22671158	110383563	C	T	0.339	2.84334	0.496992	1.08398e-08	QTL:63:WW	Weaning Weight
14	22674179	134955677	A	G	0.377	2.34467	0.464935	4.65047e-07	QTL:63:WW	Weaning Weight
14	22678296	134193404	T	C	0.345	2.90298	0.487076	2.59378e-09	QTL:63:WW	Weaning Weight
14	22680795	135748649	C	A	0.345	2.90954	0.48709	2.39149e-09	QTL:63:WW	Weaning Weight
14	22681176	-	A	G	0.338	2.89682	0.497332	5.86936e-09	QTL:63:WW	Weaning Weight
14	22681826	132711884	A	G	0.345	2.90954	0.48709	2.39149e-09	QTL:63:WW	Weaning Weight
14	22691244	-	T	C	0.5	-2.22214	0.450685	8.30967e-07	QTL:63:WW	Weaning Weight
14	22797143	109828753	C	T	0.408	-1.96561	0.441168	8.44798e-06	QTL:64:WW	Weaning Weight
14	22799455	-	A	G	0.407	-1.96342	0.440642	8.43375e-06	QTL:64:WW	Weaning Weight
14	22802830	110727287	T	C	0.406	-1.96466	0.44109	8.50159e-06	QTL:64:WW	Weaning Weight
14	22808667	-	T	C	0.408	-1.96918	0.440878	8.02431e-06	QTL:64:WW	Weaning Weight
14	22999212	109080115	T	G	0.392	3.7596	0.509197	1.64646e-13	QTL:65:WW	Weaning Weight
14	23028988	136704276	G	T	0.454	-2.32829	0.463682	5.20673e-07	QTL:66:WW	Weaning Weight
14	23029146	-	A	G	0.377	4.54604	0.554625	2.72667e-16	QTL:67:WW	Weaning Weight
14	23128784	-	T	C	0.386	4.65991	0.543603	1.14001e-17	QTL:67:WW	Weaning Weight
14	23215929	110367762	T	C	0.477	-2.21883	0.45672	1.1998e-06	QTL:67:WW	Weaning Weight
14	23221714	-	A	C	0.428	4.06426	0.504711	8.87632e-16	QTL:67:WW	Weaning Weight
14	23232498	109116062	T	C	0.426	4.21834	0.50961	1.39139e-16	QTL:67:WW	Weaning Weight
14	23236905	109110003	T	G	0.306	-2.06251	0.466057	9.70995e-06	QTL:67:WW	Weaning Weight
14	23243637	-	T	C	0.44	3.99439	0.509639	4.98072e-15	QTL:67:WW	Weaning Weight
14	23278232	-	T	C	0.428	4.23515	0.50751	7.91169e-17	QTL:67:WW	Weaning Weight
14	23296575	110243083	A	G	0.342	-2.03803	0.449709	5.90342e-06	QTL:68:WW	Weaning Weight
14	23298062	-	A	G	0.397	4.83782	0.53342	1.3838e-19	QTL:68:WW	Weaning Weight
14	23300304	-	C	G	0.354	-2.24947	0.442297	3.7153e-07	QTL:68:WW	Weaning Weight
14	23321577	109636480	A	G	0.39	-2.21382	0.452251	9.95515e-07	QTL:68:WW	Weaning Weight
14	23325171	-	C	A	0.385	-2.32018	0.450931	2.71351e-07	QTL:68:WW	Weaning Weight
14	23329375	-	T	C	0.394	5.15329	0.542797	2.64766e-21	QTL:68:WW	Weaning Weight
14	23338890	109815800	G	T	0.393	5.04113	0.545355	2.78391e-20	QTL:68:WW	Weaning Weight
14	23389588	136982189	A	G	0.369	-2.1252	0.45079	2.45206e-06	QTL:68:WW	Weaning Weight
14	23434525	41722912	A	G	0.302	-2.64259	0.447611	3.65004e-09	QTL:69:WW	Weaning Weight
14	23438214	41722915	G	A	0.252	2.53826	0.503451	4.68151e-07	QTL:69:WW	Weaning Weight
14	23440995	-	A	G	0.252	2.54562	0.502464	4.11767e-07	QTL:69:WW	Weaning Weight
14	23446328	41722865	A	C	0.251	2.50825	0.504569	6.75132e-07	QTL:69:WW	Weaning Weight
14	23450091	-	T	C	0.252	2.53014	0.503146	5.01216e-07	QTL:69:WW	Weaning Weight
14	23470305	135269914	T	C	0.184	2.26444	0.487135	3.3798e-06	QTL:69:WW	Weaning Weight
14	23497929	-	T	C	0.185	2.37773	0.485494	9.83163e-07	QTL:69:WW	Weaning Weight
14	23528728	137338872	G	T	0.188	2.18992	0.480868	5.31334e-06	QTL:69:WW	Weaning Weight
14	23546633	-	C	G	0.188	2.21228	0.480662	4.2167e-06	QTL:69:WW	Weaning Weight
14	24345398	42306859	A	G	0.311	2.4854	0.465519	9.51988e-08	QTL:70:WW	Weaning Weight
14	24350585	81143847	C	T	0.285	2.39704	0.477519	5.24825e-07	QTL:70:WW	Weaning Weight
14	24604764	43083557	C	T	0.237	2.9511	0.530018	2.63423e-08	QTL:71:WW	Weaning Weight
14	24618912	43083541	T	C	0.237	3.03787	0.530142	1.02698e-08	QTL:71:WW	Weaning Weight
14	24644457	42765334	G	A	0.237	3.05432	0.530226	8.59988e-09	QTL:71:WW	Weaning Weight
14	24756697	-	C	T	0.295	2.27717	0.477378	1.86286e-06	QTL:72:WW	Weaning Weight
14	24768691	109998934	C	T	0.27	2.23885	0.498428	7.12838e-06	QTL:72:WW	Weaning Weight
14	24770381	111019619	A	G	0.266	2.37349	0.504149	2.5311e-06	QTL:72:WW	Weaning Weight
14	25855538	41724971	C	T	0.485	2.05509	0.387637	1.16858e-07	QTL:73:WW	Weaning Weight
14	25858340	41724975	C	T	0.48	2.05157	0.386025	1.08831e-07	QTL:73:WW	Weaning Weight
14	25880543	41724991	A	G	0.24	2.58327	0.480961	7.97544e-08	QTL:73:WW	Weaning Weight
14	25890276	41567265	A	G	0.241	2.21045	0.472676	2.95095e-06	QTL:73:WW	Weaning Weight
20	4152445	134678534	C	T	0.105	2.97876	0.637201	2.97539e-06	QTL:74:WW	Weaning Weight
20	4156663	135665003	G	A	0.105	3.02291	0.638013	2.18328e-06	QTL:74:WW	Weaning Weight
20	4593115	-	T	A	0.3	1.82672	0.411692	9.20014e-06	QTL:75:WW	Weaning Weight
20	4598528	135552929	C	T	0.295	2.04675	0.408952	5.67055e-07	QTL:76:WW	Weaning Weight
20	4601407	41932460	A	G	0.191	2.49472	0.5301	2.55319e-06	QTL:77:WW	Weaning Weight
20	4620871	110278238	C	A	0.199	2.54826	0.516809	8.30229e-07	QTL:77:WW	Weaning Weight
20	4623044	41933251	T	C	0.195	2.59739	0.523193	6.98389e-07	QTL:77:WW	Weaning Weight
20	4624342	41933248	C	T	0.195	2.59739	0.523193	6.98389e-07	QTL:77:WW	Weaning Weight
20	4626150	41933241	A	C	0.143	4.04354	0.592476	9.23317e-12	QTL:77:WW	Weaning Weight
20	4627062	41933238	A	C	0.195	2.59739	0.523193	6.98389e-07	QTL:77:WW	Weaning Weight
20	4628239	109491610	C	T	0.2	2.59696	0.514683	4.58473e-07	QTL:77:WW	Weaning Weight
20	4629783	41933234	A	G	0.197	2.61538	0.518183	4.54957e-07	QTL:77:WW	Weaning Weight
20	4630761	41932528	A	C	0.2	2.58058	0.514763	5.43226e-07	QTL:77:WW	Weaning Weight
20	4632190	-	G	A	0.197	2.47517	0.518169	1.80273e-06	QTL:77:WW	Weaning Weight
20	4632251	41932512	A	G	0.196	2.62757	0.521008	4.64475e-07	QTL:77:WW	Weaning Weight
20	4633087	41932508	T	C	0.197	2.58552	0.518645	6.27902e-07	QTL:77:WW	Weaning Weight
20	4634657	41932502	G	A	0.196	2.6156	0.521191	5.28322e-07	QTL:77:WW	Weaning Weight
20	4635990	41932497	A	G	0.196	2.62445	0.52146	4.90226e-07	QTL:77:WW	Weaning Weight
20	4637679	109789720	G	T	0.196	2.62522	0.521552	4.88742e-07	QTL:77:WW	Weaning Weight
20	4638284	41934107	T	C	0.196	2.62445	0.52146	4.90226e-07	QTL:77:WW	Weaning Weight
20	4640234	41934098	G	A	0.214	2.28676	0.513958	8.69319e-06	QTL:77:WW	Weaning Weight
20	4652157	41934067	T	C	0.213	2.33855	0.513772	5.37401e-06	QTL:77:WW	Weaning Weight
20	4666775	41933313	A	G	0.169	3.59261	0.558315	1.28452e-10	QTL:78:WW	Weaning Weight
20	4685771	43350534	T	C	0.183	3.25332	0.547493	2.89096e-09	QTL:78:WW	Weaning Weight
20	4706719	-	A	T	0.177	3.27084	0.562687	6.29822e-09	QTL:79:WW	Weaning Weight
20	4709731	43711332	C	T	0.214	2.61111	0.492322	1.1554e-07	QTL:79:WW	Weaning Weight
20	4716043	41572077	A	G	0.177	3.29723	0.561796	4.49938e-09	QTL:80:WW	Weaning Weight
20	4842019	43349752	T	C	0.222	2.20387	0.498234	9.80461e-06	QTL:80:WW	Weaning Weight
20	4846348	110908773	A	G	0.222	2.20787	0.49817	9.42221e-06	QTL:80:WW	Weaning Weight
20	4851612	43349747	A	G	0.222	2.20787	0.49817	9.42221e-06	QTL:80:WW	Weaning Weight
20	4854589	43349745	T	C	0.206	2.27959	0.508278	7.36211e-06	QTL:80:WW	Weaning Weight
20	4883602	-	C	A	0.223	2.212	0.497731	8.90335e-06	QTL:80:WW	Weaning Weight
20	4885163	108947402	A	C	0.223	2.212	0.497731	8.90335e-06	QTL:80:WW	Weaning Weight
20	4922714	43357061	G	A	0.222	2.35279	0.497782	2.30996e-06	QTL:81:WW	Weaning Weight
20	4927232	43357056	G	A	0.185	3.4993	0.54427	1.3309e-10	QTL:81:WW	Weaning Weight
20	4936772	43357048	A	G	0.185	3.49765	0.54458	1.39035e-10	QTL:81:WW	Weaning Weight
20	4937075	-	A	G	0.185	3.50438	0.544971	1.32161e-10	QTL:81:WW	Weaning Weight
20	4964757	42662083	G	A	0.172	3.69249	0.54994	1.97539e-11	QTL:81:WW	Weaning Weight
20	4965760	42662087	A	G	0.167	3.92704	0.564141	3.5547e-12	QTL:81:WW	Weaning Weight
20	4971831	42662075	G	A	0.174	3.53781	0.544579	8.55565e-11	QTL:81:WW	Weaning Weight
20	4975337	42662073	C	T	0.172	3.69514	0.55005	1.92884e-11	QTL:81:WW	Weaning Weight
20	4982228	29018582	A	G	0.171	3.69054	0.550844	2.18176e-11	QTL:81:WW	Weaning Weight
20	4985523	-	G	A	0.171	3.68958	0.55203	2.4351e-11	QTL:81:WW	Weaning Weight
20	4993558	42662041	A	G	0.173	3.57869	0.5467	6.15456e-11	QTL:81:WW	Weaning Weight
20	4999156	133032375	A	G	0.187	3.10311	0.523902	3.24753e-09	QTL:81:WW	Weaning Weight
20	5008738	42661324	C	T	0.167	3.86677	0.563906	7.37553e-12	QTL:81:WW	Weaning Weight
20	5008911	-	G	C	0.158	4.04689	0.586388	5.41247e-12	QTL:81:WW	Weaning Weight
20	5009598	42661321	T	C	0.162	3.91173	0.573793	9.72505e-12	QTL:81:WW	Weaning Weight
20	5575983	-	T	C	0.147	3.91746	0.612046	1.60609e-10	QTL:81:WW	Weaning Weight
20	5820724	-	T	C	0.146	3.94269	0.613082	1.31707e-10	QTL:82:WW	Weaning Weight
20	6041713	109534358	C	T	0.315	1.87232	0.409455	4.86348e-06	QTL:83:WW	Weaning Weight
20	6043257	134583055	C	T	0.206	2.51972	0.519471	1.24679e-06	QTL:83:WW	Weaning Weight
20	6047174	133726844	G	A	0.181	2.59638	0.540564	1.58146e-06	QTL:83:WW	Weaning Weight
20	6047785	137215093	C	T	0.179	2.60836	0.543104	1.58462e-06	QTL:83:WW	Weaning Weight
20	6048825	109520362	T	C	0.179	2.40602	0.542256	9.20192e-06	QTL:83:WW	Weaning Weight
20	6054795	135793191	G	A	0.181	2.56514	0.540667	2.11568e-06	QTL:83:WW	Weaning Weight
20	6058452	135344257	A	G	0.179	2.62455	0.544437	1.44852e-06	QTL:83:WW	Weaning Weight
20	6060819	-	G	A	0.198	2.42659	0.505816	1.6272e-06	QTL:83:WW	Weaning Weight
20	6069326	42517128	G	A	0.196	2.53594	0.510725	6.95234e-07	QTL:83:WW	Weaning Weight
20	6075530	133115313	T	C	0.183	2.56003	0.537207	1.90682e-06	QTL:83:WW	Weaning Weight
20	6153126	-	G	A	0.172	2.86712	0.549587	1.85055e-07	QTL:84:WW	Weaning Weight
20	6208301	110620934	T	C	0.207	2.35956	0.487442	1.31023e-06	QTL:85:WW	Weaning Weight
20	6301379	134018401	A	G	0.218	2.36414	0.478603	7.93262e-07	QTL:86:WW	Weaning Weight
20	6310287	42638962	A	G	0.22	2.24549	0.476322	2.45396e-06	QTL:86:WW	Weaning Weight
20	6324625	135396297	T	C	0.243	2.31115	0.445856	2.21185e-07	QTL:86:WW	Weaning Weight
20	6325657	133488748	G	T	0.225	2.50835	0.470037	9.65155e-08	QTL:86:WW	Weaning Weight
20	6327301	109916968	A	G	0.239	2.36072	0.449357	1.51772e-07	QTL:86:WW	Weaning Weight
20	6327444	-	C	A	0.24	2.33098	0.446854	1.85501e-07	QTL:86:WW	Weaning Weight
20	6328287	136200639	G	T	0.239	2.36072	0.449357	1.51772e-07	QTL:86:WW	Weaning Weight
20	6330448	42640370	T	C	0.226	2.47979	0.469965	1.33974e-07	QTL:86:WW	Weaning Weight
20	6331453	42640363	T	C	0.226	2.53298	0.470919	7.641e-08	QTL:86:WW	Weaning Weight
20	6332192	42640361	G	T	0.223	2.5612	0.473193	6.33337e-08	QTL:86:WW	Weaning Weight
20	6334451	42640350	C	T	0.225	2.43316	0.470379	2.34427e-07	QTL:86:WW	Weaning Weight
20	6335436	-	A	G	0.225	2.49772	0.469409	1.05085e-07	QTL:86:WW	Weaning Weight
20	6335963	42640338	C	T	0.223	2.50195	0.473863	1.31542e-07	QTL:86:WW	Weaning Weight
20	6336694	110485239	G	T	0.223	2.48864	0.474148	1.55864e-07	QTL:86:WW	Weaning Weight
20	6356114	135478563	G	T	0.431	1.86269	0.379011	9.0159e-07	QTL:86:WW	Weaning Weight
20	6358539	133216555	T	C	0.415	2.03243	0.381058	9.80247e-08	QTL:87:WW	Weaning Weight
20	6369791	42640958	A	G	0.224	2.28525	0.468689	1.09753e-06	QTL:88:WW	Weaning Weight
20	6375976	42640959	T	C	0.218	2.47783	0.484803	3.25453e-07	QTL:88:WW	Weaning Weight
20	6701700	41931675	C	A	0.364	1.87922	0.395838	2.08417e-06	QTL:89:WW	Weaning Weight
20	6740920	41930632	G	A	0.321	1.95178	0.413616	2.39925e-06	QTL:89:WW	Weaning Weight
20	6741715	135532465	C	T	0.321	1.95178	0.413616	2.39925e-06	QTL:89:WW	Weaning Weight
20	6914101	109816085	C	T	0.207	2.52722	0.481763	1.58321e-07	QTL:90:WW	Weaning Weight
20	6914755	108971629	A	C	0.21	2.44473	0.485038	4.71677e-07	QTL:90:WW	Weaning Weight
20	6915728	136203090	C	T	0.21	2.34909	0.484776	1.27756e-06	QTL:90:WW	Weaning Weight
20	6971591	110485013	C	T	0.264	2.20154	0.426074	2.41694e-07	QTL:91:WW	Weaning Weight
20	7768908	42926599	G	A	0.318	1.82497	0.38603	2.29877e-06	QTL:92:WW	Weaning Weight
20	7781887	133177014	T	C	0.18	2.16266	0.468956	4.03671e-06	QTL:92:WW	Weaning Weight
6	26872347	137787523	C	T	0.475	-4.97663	0.907103	4.22208e-08	QTL:1:YW	Yearling Weight
6	26873027	133920142	G	A	0.498	-4.32406	0.917442	2.47754e-06	QTL:1:YW	Yearling Weight
6	26873945	137512644	G	A	0.497	-4.27263	0.914542	3.03012e-06	QTL:1:YW	Yearling Weight
6	26874690	132709499	G	A	0.498	-4.32406	0.917442	2.47754e-06	QTL:1:YW	Yearling Weight
6	26876290	133730579	C	T	0.497	-4.32326	0.917964	2.52097e-06	QTL:1:YW	Yearling Weight
6	29574119	41624492	A	G	0.449	4.18279	0.91393	4.79018e-06	QTL:2:YW	Yearling Weight
6	29829756	109405384	C	T	0.424	4.24362	0.90452	2.75329e-06	QTL:3:YW	Yearling Weight
6	29850442	41622316	A	G	0.42	4.33008	0.912961	2.14103e-06	QTL:3:YW	Yearling Weight
6	29853291	110403351	T	C	0.408	4.03258	0.899836	7.51e-06	QTL:3:YW	Yearling Weight
6	29854638	110800103	G	T	0.409	4.04169	0.899028	7.02813e-06	QTL:3:YW	Yearling Weight
6	29856923	110615801	T	C	0.409	4.04169	0.899028	7.02813e-06	QTL:3:YW	Yearling Weight
6	30358905	136523580	G	A	0.198	-4.54151	0.960432	2.29685e-06	QTL:4:YW	Yearling Weight
6	30375031	136457032	C	A	0.198	-4.57698	0.962245	2.00143e-06	QTL:4:YW	Yearling Weight
6	30910038	134507148	T	C	0.36	-4.60362	0.87597	1.51221e-07	QTL:5:YW	Yearling Weight
6	33089632	137438669	T	C	0.168	-5.0886	1.08265	2.64043e-06	QTL:6:YW	Yearling Weight
6	33489007	135777606	T	G	0.363	4.11812	0.893522	4.1075e-06	QTL:7:YW	Yearling Weight
6	34174152	41665871	T	C	0.445	-5.54913	0.874715	2.35359e-10	QTL:7:YW	Yearling Weight
6	34187155	110986458	A	G	0.261	-5.16913	0.974337	1.15323e-07	QTL:7:YW	Yearling Weight
6	34273219	137594935	C	A	0.154	-7.3201	1.1687	3.9476e-10	QTL:7:YW	Yearling Weight
6	34278302	133360082	G	A	0.413	-3.83252	0.860636	8.57037e-06	QTL:7:YW	Yearling Weight
6	34280870	109845803	A	G	0.411	-3.83747	0.867193	9.75626e-06	QTL:7:YW	Yearling Weight
6	34284361	110075914	A	G	0.256	-5.37244	0.989801	5.8618e-08	QTL:7:YW	Yearling Weight
6	34291379	110754910	A	G	0.265	-5.94104	0.973697	1.09627e-09	QTL:7:YW	Yearling Weight
6	34294086	137241313	A	G	0.255	-5.48214	0.980753	2.34428e-08	QTL:7:YW	Yearling Weight
6	34297835	136228816	C	A	0.265	-6.04529	0.960762	3.28441e-10	QTL:7:YW	Yearling Weight
6	34299521	110138126	C	T	0.255	-5.5116	0.980252	1.93989e-08	QTL:7:YW	Yearling Weight
6	34305679	134959225	G	A	0.411	-3.98201	0.856173	3.35379e-06	QTL:7:YW	Yearling Weight
6	34323249	109319209	T	C	0.255	-5.48214	0.980753	2.34428e-08	QTL:7:YW	Yearling Weight
6	34363198	110647741	A	C	0.249	-5.7466	1.00837	1.24574e-08	QTL:7:YW	Yearling Weight
6	34716044	-	A	G	0.118	-6.99201	1.21716	9.53405e-09	QTL:7:YW	Yearling Weight
6	34867920	29014973	T	C	0.07	-6.88541	1.47458	3.06695e-06	QTL:7:YW	Yearling Weight
6	35126624	135656536	G	A	0.097	-6.29182	1.27979	8.98492e-07	QTL:8:YW	Yearling Weight
6	35156547	137804627	T	G	0.469	4.60477	0.815467	1.68706e-08	QTL:9:YW	Yearling Weight
6	35157409	133964846	T	C	0.496	6.33072	0.849177	9.85524e-14	QTL:10:YW	Yearling Weight
6	35159377	137221322	C	T	0.458	5.28667	0.858109	7.56316e-10	QTL:11:YW	Yearling Weight
6	35160353	41606677	C	T	0.402	-5.13395	0.843905	1.22591e-09	QTL:11:YW	Yearling Weight
6	35161813	41606678	C	T	0.462	4.71734	0.840633	2.06661e-08	QTL:11:YW	Yearling Weight
6	35162835	135754598	C	T	0.462	4.71734	0.840633	2.06661e-08	QTL:11:YW	Yearling Weight
6	35165575	133659231	G	A	0.462	4.71734	0.840633	2.06661e-08	QTL:11:YW	Yearling Weight
6	35167771	135173372	C	T	0.462	4.6905	0.839548	2.38209e-08	QTL:11:YW	Yearling Weight
6	35194270	132651632	C	T	0.413	4.09338	0.851054	1.53686e-06	QTL:12:YW	Yearling Weight
6	35197417	134520320	G	T	0.413	4.1169	0.853152	1.42059e-06	QTL:12:YW	Yearling Weight
6	35289770	135862144	G	A	0.342	-3.80146	0.843415	6.6557e-06	QTL:13:YW	Yearling Weight
6	35516244	109450472	G	A	0.096	-6.95009	1.30377	1.00291e-07	QTL:14:YW	Yearling Weight
6	35516940	109282342	G	A	0.098	-6.59876	1.28745	3.03352e-07	QTL:14:YW	Yearling Weight
6	35534938	109948858	T	G	0.064	-6.86791	1.52918	7.1742e-06	QTL:14:YW	Yearling Weight
6	35569372	110851332	C	T	0.321	4.67215	0.858797	5.46475e-08	QTL:15:YW	Yearling Weight
6	35623939	109761348	C	T	0.494	-3.92449	0.795532	8.24367e-07	QTL:16:YW	Yearling Weight
6	35626108	109616955	C	A	0.494	-3.92	0.795453	8.46359e-07	QTL:16:YW	Yearling Weight
6	35652855	136714215	C	T	0.449	-3.79879	0.81451	3.14997e-06	QTL:17:YW	Yearling Weight
6	35658792	135930585	A	G	0.076	-6.35569	1.41412	7.06723e-06	QTL:17:YW	Yearling Weight
6	35666704	109370316	C	T	0.437	5.76719	0.835369	5.42604e-12	QTL:18:YW	Yearling Weight
6	36024475	108997896	C	T	0.223	5.07496	1.03671	9.99723e-07	QTL:19:YW	Yearling Weight
6	36026273	133157501	C	T	0.37	-4.29694	0.87402	8.98393e-07	QTL:19:YW	Yearling Weight
6	36027461	109243450	T	C	0.223	5.0367	1.03747	1.22662e-06	QTL:19:YW	Yearling Weight
6	36029949	-	G	A	0.223	5.06418	1.03607	1.03788e-06	QTL:19:YW	Yearling Weight
6	36032406	110319860	T	C	0.223	5.08247	1.03611	9.49979e-07	QTL:19:YW	Yearling Weight
6	36081544	110254240	G	A	0.353	-5.78343	0.891862	9.38631e-11	QTL:20:YW	Yearling Weight
6	36166505	29026959	T	C	0.079	-7.11087	1.4213	5.75502e-07	QTL:21:YW	Yearling Weight
6	36172372	110262712	C	T	0.431	-4.71523	0.850695	3.0652e-08	QTL:22:YW	Yearling Weight
6	36181021	110610834	C	T	0.242	-7.70813	0.976536	3.30599e-15	QTL:22:YW	Yearling Weight
6	36183913	109123810	T	C	0.279	-4.29046	0.887604	1.3632e-06	QTL:22:YW	Yearling Weight
6	36196481	109209943	T	C	0.072	-6.81559	1.49409	5.14501e-06	QTL:22:YW	Yearling Weight
6	36210550	110839974	A	G	0.072	-6.79799	1.48999	5.12646e-06	QTL:22:YW	Yearling Weight
6	36212914	110132144	T	C	0.072	-6.67455	1.48743	7.30701e-06	QTL:22:YW	Yearling Weight
6	36216424	110644481	T	C	0.072	-6.79799	1.48999	5.12646e-06	QTL:22:YW	Yearling Weight
6	36219844	109036855	C	A	0.079	-6.80117	1.42377	1.81016e-06	QTL:22:YW	Yearling Weight
6	36221084	110343269	C	T	0.072	-6.76232	1.48917	5.67546e-06	QTL:22:YW	Yearling Weight
6	36226965	81154124	C	T	0.078	-6.94199	1.43266	1.28493e-06	QTL:22:YW	Yearling Weight
6	36253364	-	C	A	0.094	-7.25949	1.32183	4.08822e-08	QTL:22:YW	Yearling Weight
6	36255334	135819355	C	A	0.094	-7.26369	1.32108	3.94564e-08	QTL:22:YW	Yearling Weight
6	36256316	109092420	A	G	0.094	-7.26369	1.32108	3.94564e-08	QTL:22:YW	Yearling Weight
6	36257337	-	C	G	0.078	-6.85081	1.43542	1.84792e-06	QTL:22:YW	Yearling Weight
6	36262330	110916099	C	T	0.094	-7.10057	1.32011	7.69747e-08	QTL:22:YW	Yearling Weight
6	36272791	110647421	C	T	0.078	-6.82562	1.43488	1.99788e-06	QTL:22:YW	Yearling Weight
6	36286230	110298915	A	G	0.078	-6.85866	1.4356	1.80387e-06	QTL:22:YW	Yearling Weight
6	36290238	109851209	C	T	0.078	-6.85866	1.4356	1.80387e-06	QTL:22:YW	Yearling Weight
6	36292674	110799081	T	C	0.072	-6.79151	1.49181	5.37353e-06	QTL:22:YW	Yearling Weight
6	36298350	109745154	A	G	0.078	-6.85866	1.4356	1.80387e-06	QTL:22:YW	Yearling Weight
6	36299810	110166715	T	C	0.078	-6.85352	1.43659	1.8664e-06	QTL:22:YW	Yearling Weight
6	36300744	109578124	T	G	0.078	-6.85866	1.4356	1.80387e-06	QTL:22:YW	Yearling Weight
6	36316317	81127618	G	A	0.089	-6.19503	1.32234	2.84435e-06	QTL:22:YW	Yearling Weight
6	36316985	108966257	G	A	0.087	-6.75784	1.34952	5.62217e-07	QTL:23:YW	Yearling Weight
6	36317494	109614257	A	G	0.087	-6.739	1.35234	6.37671e-07	QTL:23:YW	Yearling Weight
6	36322476	110764416	T	C	0.088	-6.81918	1.3433	3.92692e-07	QTL:23:YW	Yearling Weight
6	36324722	134272356	T	C	0.088	-6.7648	1.34402	4.92048e-07	QTL:23:YW	Yearling Weight
6	36325532	110065250	T	C	0.088	-6.7648	1.34402	4.92048e-07	QTL:23:YW	Yearling Weight
6	36338871	137544399	T	G	0.087	-6.64702	1.35155	8.90235e-07	QTL:23:YW	Yearling Weight
6	36363919	133323815	A	G	0.356	-4.46925	0.900332	7.03893e-07	QTL:23:YW	Yearling Weight
6	36366721	110081197	A	G	0.082	-6.65095	1.38307	1.54402e-06	QTL:23:YW	Yearling Weight
6	36561452	135152944	C	A	0.162	-5.47592	1.13762	1.50869e-06	QTL:24:YW	Yearling Weight
6	36567270	137339486	G	A	0.161	-5.52505	1.13653	1.18684e-06	QTL:24:YW	Yearling Weight
6	36569474	136917512	A	G	0.163	-5.4309	1.1364	1.7906e-06	QTL:24:YW	Yearling Weight
6	36571306	135240815	G	A	0.162	-5.47592	1.13762	1.50869e-06	QTL:24:YW	Yearling Weight
6	36574022	133602420	G	A	0.162	-5.48468	1.13756	1.44971e-06	QTL:24:YW	Yearling Weight
6	36576533	135124085	C	T	0.163	-5.56286	1.13347	9.38072e-07	QTL:24:YW	Yearling Weight
6	36614641	29010895	C	T	0.386	-4.08836	0.854091	1.72308e-06	QTL:25:YW	Yearling Weight
6	36617150	137627261	T	C	0.393	-3.89681	0.847667	4.34567e-06	QTL:25:YW	Yearling Weight
6	36619708	43702343	G	A	0.405	-5.08684	0.86346	3.97845e-09	QTL:25:YW	Yearling Weight
6	36629387	109187801	T	C	0.406	-5.17868	0.86373	2.10808e-09	QTL:25:YW	Yearling Weight
6	36643100	110362908	T	C	0.405	-5.10788	0.863555	3.44745e-09	QTL:25:YW	Yearling Weight
6	36648160	135275589	T	C	0.389	-4.31449	0.853969	4.4559e-07	QTL:25:YW	Yearling Weight
6	36751514	135747681	A	G	0.197	-5.69798	0.979553	6.20983e-09	QTL:26:YW	Yearling Weight
6	36759124	109626073	A	G	0.316	4.0143	0.904794	9.24946e-06	QTL:26:YW	Yearling Weight
6	36761364	109721398	T	C	0.145	-5.65665	1.13062	5.75328e-07	QTL:27:YW	Yearling Weight
6	36762664	109936978	A	G	0.145	-5.77726	1.13028	3.26788e-07	QTL:27:YW	Yearling Weight
6	36803318	137847035	G	A	0.419	-3.97002	0.845325	2.68866e-06	QTL:27:YW	Yearling Weight
6	36805799	133677804	G	A	0.419	-3.97002	0.845325	2.68866e-06	QTL:27:YW	Yearling Weight
6	36807074	110906242	T	G	0.421	-3.94998	0.843944	2.90756e-06	QTL:27:YW	Yearling Weight
6	36808225	110098532	T	C	0.421	-3.94998	0.843944	2.90756e-06	QTL:27:YW	Yearling Weight
6	36809946	110086527	A	C	0.421	-3.94998	0.843944	2.90756e-06	QTL:27:YW	Yearling Weight
6	36811091	109615044	A	G	0.42	-3.89944	0.844437	3.9351e-06	QTL:27:YW	Yearling Weight
6	36813124	110986825	G	A	0.459	-5.36101	0.847808	2.68742e-10	QTL:27:YW	Yearling Weight
6	36817266	110407112	A	G	0.458	-5.34039	0.848753	3.28719e-10	QTL:27:YW	Yearling Weight
6	36818704	110269128	G	A	0.458	-5.34039	0.848753	3.28719e-10	QTL:27:YW	Yearling Weight
6	36819287	136698758	G	A	0.458	-5.3376	0.848688	3.34686e-10	QTL:27:YW	Yearling Weight
6	36821474	134054233	G	A	0.458	-5.34039	0.848753	3.28719e-10	QTL:27:YW	Yearling Weight
6	36831813	132786897	A	G	0.463	-5.3329	0.853902	4.43087e-10	QTL:27:YW	Yearling Weight
6	36834692	134250619	C	T	0.464	-5.4112	0.852906	2.34605e-10	QTL:27:YW	Yearling Weight
6	36835500	135609370	A	G	0.445	-6.02629	0.849843	1.43681e-12	QTL:27:YW	Yearling Weight
6	36857907	137700765	C	T	0.376	-4.26139	0.855554	6.45448e-07	QTL:28:YW	Yearling Weight
6	36863269	133944004	C	T	0.376	-4.26139	0.855554	6.45448e-07	QTL:28:YW	Yearling Weight
6	36871343	136540635	A	G	0.376	-4.2694	0.855425	6.12647e-07	QTL:28:YW	Yearling Weight
6	36872513	41650771	G	A	0.376	-4.25697	0.855302	6.57865e-07	QTL:28:YW	Yearling Weight
6	36874602	133868754	G	A	0.375	-4.21672	0.856651	8.71178e-07	QTL:28:YW	Yearling Weight
6	36955129	109234805	A	G	0.425	-6.11156	0.844987	5.14238e-13	QTL:29:YW	Yearling Weight
6	36958728	137583011	T	C	0.413	-6.44078	0.854059	5.12658e-14	QTL:29:YW	Yearling Weight
6	36978273	134837963	G	A	0.413	-6.45977	0.851257	3.57632e-14	QTL:29:YW	Yearling Weight
6	36996677	136143916	T	C	0.162	-5.97608	1.1047	6.48397e-08	QTL:30:YW	Yearling Weight
6	36999602	133597172	C	T	0.167	-5.3891	1.0869	7.25088e-07	QTL:30:YW	Yearling Weight
6	37029371	136549008	G	A	0.178	-7.53655	1.07034	2.05278e-12	QTL:31:YW	Yearling Weight
6	37030480	81128660	T	C	0.334	-5.97314	0.920779	9.23932e-11	QTL:32:YW	Yearling Weight
6	37032906	134214719	T	G	0.205	-8.22182	1.04323	3.64451e-15	QTL:32:YW	Yearling Weight
6	37035186	109920258	T	C	0.216	-8.84367	1.02764	8.92574e-18	QTL:32:YW	Yearling Weight
6	37036215	133703244	G	A	0.324	-5.2434	0.932	1.90297e-08	QTL:32:YW	Yearling Weight
6	37037466	134860145	T	C	0.323	-5.21631	0.932557	2.2933e-08	QTL:32:YW	Yearling Weight
6	37038017	109547063	G	A	0.335	-5.82907	0.920979	2.58811e-10	QTL:32:YW	Yearling Weight
6	37040623	136105352	T	C	0.323	-5.21631	0.932557	2.2933e-08	QTL:32:YW	Yearling Weight
6	37044068	110983998	C	T	0.334	-5.7806	0.922634	3.90027e-10	QTL:32:YW	Yearling Weight
6	37046114	109705804	A	G	0.334	-5.79166	0.922656	3.61606e-10	QTL:32:YW	Yearling Weight
6	37049538	110638909	G	A	0.409	-6.12775	0.912077	1.95409e-11	QTL:32:YW	Yearling Weight
6	37053170	110338374	T	C	0.333	-5.74319	0.924157	5.38939e-10	QTL:32:YW	Yearling Weight
6	37060546	109627413	G	A	0.333	-5.72279	0.924048	6.16869e-10	QTL:32:YW	Yearling Weight
6	37061527	136745840	T	C	0.334	-5.72415	0.923989	6.09612e-10	QTL:32:YW	Yearling Weight
6	37104774	134645962	C	T	0.331	-5.48502	0.930047	3.82897e-09	QTL:32:YW	Yearling Weight
6	37106212	135996742	C	T	0.33	-5.46235	0.931032	4.60331e-09	QTL:32:YW	Yearling Weight
6	37107774	133803895	G	T	0.331	-5.49501	0.930056	3.5898e-09	QTL:32:YW	Yearling Weight
6	37112864	135731544	G	A	0.331	-5.43501	0.929335	5.14938e-09	QTL:32:YW	Yearling Weight
6	37115970	133702426	G	A	0.331	-5.43174	0.929333	5.25873e-09	QTL:32:YW	Yearling Weight
6	37123023	137482165	C	T	0.331	-5.41422	0.929357	5.89098e-09	QTL:32:YW	Yearling Weight
6	37136794	137060044	G	A	0.331	-5.43501	0.929335	5.14938e-09	QTL:32:YW	Yearling Weight
6	37138139	135565978	C	T	0.451	-6.81155	0.916457	1.1686e-13	QTL:32:YW	Yearling Weight
6	37140287	132799343	C	T	0.353	-4.62781	0.915761	4.42759e-07	QTL:32:YW	Yearling Weight
6	37142174	81147999	A	G	0.496	7.56189	0.941156	1.06319e-15	QTL:32:YW	Yearling Weight
6	37145522	134678579	G	A	0.353	-4.60254	0.916978	5.29191e-07	QTL:32:YW	Yearling Weight
6	37147544	136348696	T	G	0.353	-4.64138	0.916622	4.2006e-07	QTL:32:YW	Yearling Weight
6	37149945	136750548	G	A	0.353	-4.64138	0.916622	4.2006e-07	QTL:32:YW	Yearling Weight
6	37150579	134209622	C	T	0.353	-4.64138	0.916622	4.2006e-07	QTL:32:YW	Yearling Weight
6	37153831	137632853	A	G	0.353	-4.63551	0.91673	4.35734e-07	QTL:32:YW	Yearling Weight
6	37155597	133519396	A	G	0.353	-4.63551	0.91673	4.35734e-07	QTL:32:YW	Yearling Weight
6	37156677	134831868	G	A	0.353	-4.70294	0.916707	2.95712e-07	QTL:32:YW	Yearling Weight
6	37158384	135355686	T	C	0.353	-4.67291	0.916594	3.50381e-07	QTL:32:YW	Yearling Weight
6	37159718	133185353	T	G	0.353	-4.68928	0.91647	3.17741e-07	QTL:32:YW	Yearling Weight
6	37161408	134670664	G	A	0.353	-4.67881	0.916487	3.37657e-07	QTL:32:YW	Yearling Weight
6	37163934	110684574	T	C	0.353	-4.68928	0.91647	3.17741e-07	QTL:32:YW	Yearling Weight
6	37165831	-	T	G	0.353	-4.62581	0.916314	4.55007e-07	QTL:32:YW	Yearling Weight
6	37165836	-	C	T	0.353	-4.62581	0.916314	4.55007e-07	QTL:32:YW	Yearling Weight
6	37168914	136906708	T	G	0.353	-4.68023	0.916092	3.31039e-07	QTL:32:YW	Yearling Weight
6	37172063	109929793	G	A	0.352	-4.49049	0.917281	9.98849e-07	QTL:32:YW	Yearling Weight
6	37174838	-	C	T	0.353	-4.48919	0.916122	9.74926e-07	QTL:32:YW	Yearling Weight
6	37174847	137748179	A	G	0.353	-4.60083	0.916407	5.25743e-07	QTL:32:YW	Yearling Weight
6	37177441	109085538	G	A	0.353	-4.60083	0.916407	5.25743e-07	QTL:32:YW	Yearling Weight
6	37178336	-	T	C	0.353	-4.53741	0.91625	7.48018e-07	QTL:32:YW	Yearling Weight
6	37178722	109501082	T	C	0.353	-4.60083	0.916407	5.25743e-07	QTL:32:YW	Yearling Weight
6	37180966	110974806	A	G	0.353	-4.60083	0.916407	5.25743e-07	QTL:32:YW	Yearling Weight
6	37182427	134061493	A	G	0.353	-4.58473	0.91658	5.78702e-07	QTL:32:YW	Yearling Weight
6	37184577	135899001	C	A	0.353	-4.56987	0.915882	6.17032e-07	QTL:32:YW	Yearling Weight
6	37191966	110897976	A	G	0.144	-5.24618	1.13568	3.90446e-06	QTL:32:YW	Yearling Weight
6	37195504	110572070	A	C	0.352	-4.70441	0.916471	2.91171e-07	QTL:32:YW	Yearling Weight
6	37196103	133148479	A	G	0.352	-4.69905	0.916291	2.98727e-07	QTL:32:YW	Yearling Weight
6	37211057	109849093	A	G	0.438	-10.027	0.936832	1.44958e-26	QTL:33:YW	Yearling Weight
6	37214068	110793327	T	C	0.438	-10.027	0.936832	1.44958e-26	QTL:33:YW	Yearling Weight
6	37218423	109063701	T	G	0.384	-7.28867	0.90648	1.01321e-15	QTL:33:YW	Yearling Weight
6	37219372	109622396	A	C	0.385	-7.28217	0.906744	1.09435e-15	QTL:33:YW	Yearling Weight
6	37221776	136542559	T	C	0.457	-9.14091	0.935707	2.004e-22	QTL:34:YW	Yearling Weight
6	37232142	110770764	T	C	0.385	-8.48561	0.912183	1.71342e-20	QTL:34:YW	Yearling Weight
6	37234954	110867784	T	C	0.386	-8.46933	0.912462	2.07698e-20	QTL:34:YW	Yearling Weight
6	37243159	110780166	T	C	0.332	-6.36204	0.911904	3.24815e-12	QTL:34:YW	Yearling Weight
6	37243677	109035277	G	A	0.332	-6.35843	0.912178	3.39023e-12	QTL:34:YW	Yearling Weight
6	37245497	134219500	C	T	0.319	-6.08659	0.914554	3.00213e-11	QTL:34:YW	Yearling Weight
6	37252978	133016139	G	A	0.436	-7.14612	0.925727	1.29993e-14	QTL:35:YW	Yearling Weight
6	37270930	110406669	G	T	0.437	-7.184	0.928385	1.12353e-14	QTL:35:YW	Yearling Weight
6	37273774	134225464	C	T	0.092	-7.65011	1.39671	4.44326e-08	QTL:35:YW	Yearling Weight
6	37277931	137684828	G	A	0.092	-7.88657	1.40086	1.86098e-08	QTL:35:YW	Yearling Weight
6	37282356	133288426	C	T	0.381	-4.38046	0.932877	2.69907e-06	QTL:36:YW	Yearling Weight
6	37293699	136487046	A	G	0.362	-5.28377	0.946245	2.4234e-08	QTL:36:YW	Yearling Weight
6	37297426	110302064	T	C	0.381	-4.34989	0.933306	3.19855e-06	QTL:36:YW	Yearling Weight
6	37298725	109776587	T	C	0.381	-4.34989	0.933306	3.19855e-06	QTL:36:YW	Yearling Weight
6	37300810	110281825	T	C	0.381	-4.35579	0.9332	3.09406e-06	QTL:36:YW	Yearling Weight
6	37300872	-	G	C	0.425	-5.9383	0.916938	9.92311e-11	QTL:36:YW	Yearling Weight
6	37301959	109448564	A	G	0.425	-5.90775	0.917714	1.28026e-10	QTL:36:YW	Yearling Weight
6	37302499	109436638	C	A	0.425	-5.91774	0.917414	1.17573e-10	QTL:36:YW	Yearling Weight
6	37303264	135282158	G	T	0.36	-5.09846	0.945235	7.08057e-08	QTL:36:YW	Yearling Weight
6	37305466	137844992	C	T	0.425	-5.92321	0.917326	1.12599e-10	QTL:36:YW	Yearling Weight
6	37313503	109303784	A	G	0.381	-4.39466	0.932795	2.50055e-06	QTL:36:YW	Yearling Weight
6	37314183	110058857	C	T	0.381	-4.39466	0.932795	2.50055e-06	QTL:36:YW	Yearling Weight
6	37317695	110412527	C	T	0.381	-4.39466	0.932795	2.50055e-06	QTL:36:YW	Yearling Weight
6	37321049	109414269	G	A	0.381	-4.38474	0.93271	2.62844e-06	QTL:36:YW	Yearling Weight
6	37324718	110841247	C	A	0.381	-4.35826	0.933107	3.0477e-06	QTL:36:YW	Yearling Weight
6	37331712	109554838	G	A	0.381	-4.36641	0.933261	2.93187e-06	QTL:36:YW	Yearling Weight
6	37340937	110443327	G	A	0.381	-4.36641	0.933261	2.93187e-06	QTL:36:YW	Yearling Weight
6	37342568	109322908	A	C	0.381	-4.36641	0.933261	2.93187e-06	QTL:36:YW	Yearling Weight
6	37343379	-	T	G	0.472	-8.4841	0.957944	9.91303e-19	QTL:36:YW	Yearling Weight
6	37345508	109861428	G	T	0.381	-4.36641	0.933261	2.93187e-06	QTL:36:YW	Yearling Weight
6	37347130	110062110	G	A	0.382	-4.32182	0.93012	3.42633e-06	QTL:36:YW	Yearling Weight
6	37349144	109002201	T	C	0.381	-4.3956	0.933044	2.5035e-06	QTL:36:YW	Yearling Weight
6	37354945	110024295	C	T	0.362	-5.28319	0.946083	2.41861e-08	QTL:36:YW	Yearling Weight
6	37359765	133222819	T	C	0.381	-4.37279	0.93352	2.85407e-06	QTL:36:YW	Yearling Weight
6	37369380	137268410	T	C	0.381	-4.3956	0.933044	2.5035e-06	QTL:36:YW	Yearling Weight
6	37373314	109801011	C	T	0.362	-5.28319	0.946083	2.41861e-08	QTL:36:YW	Yearling Weight
6	37374314	-	C	A	0.425	-5.951	0.918151	9.58431e-11	QTL:36:YW	Yearling Weight
6	37374718	-	A	G	0.381	-4.41472	0.932919	2.25714e-06	QTL:36:YW	Yearling Weight
6	37377606	110426625	C	T	0.362	-5.28319	0.946083	2.41861e-08	QTL:36:YW	Yearling Weight
6	37384356	135260513	C	T	0.362	-5.28319	0.946083	2.41861e-08	QTL:36:YW	Yearling Weight
6	37391915	81131535	C	T	0.382	-4.46682	0.932088	1.67684e-06	QTL:36:YW	Yearling Weight
6	37393949	110030099	T	C	0.381	-4.41986	0.933408	2.22382e-06	QTL:36:YW	Yearling Weight
6	37395313	110908263	G	A	0.426	-5.98865	0.918049	7.27151e-11	QTL:36:YW	Yearling Weight
6	37396789	110386170	T	G	0.426	-5.98865	0.918049	7.27151e-11	QTL:36:YW	Yearling Weight
6	37400741	110419157	T	G	0.425	-5.94127	0.918976	1.06783e-10	QTL:36:YW	Yearling Weight
6	37403224	109924798	T	C	0.426	-6.07608	0.917823	3.80586e-11	QTL:36:YW	Yearling Weight
6	37407653	109572301	A	G	0.382	-4.5337	0.932708	1.18998e-06	QTL:36:YW	Yearling Weight
6	37412062	81131493	A	C	0.382	-4.57398	0.932593	9.53547e-07	QTL:36:YW	Yearling Weight
6	37418164	110305942	A	G	0.472	-8.62382	0.956953	2.46828e-19	QTL:36:YW	Yearling Weight
6	37432458	109433354	G	A	0.426	-6.11258	0.917444	2.85618e-11	QTL:36:YW	Yearling Weight
6	37435861	81131480	T	C	0.426	-6.00328	0.917664	6.42266e-11	QTL:36:YW	Yearling Weight
6	37436347	109153004	G	T	0.381	-4.4192	0.933234	2.22184e-06	QTL:36:YW	Yearling Weight
6	37444900	109394155	C	T	0.381	-4.4192	0.933234	2.22184e-06	QTL:36:YW	Yearling Weight
6	37458923	81131474	T	G	0.362	-5.34355	0.94581	1.65877e-08	QTL:36:YW	Yearling Weight
6	37463709	109987915	T	C	0.362	-5.37298	0.945048	1.348e-08	QTL:36:YW	Yearling Weight
6	37466356	132741545	G	A	0.091	-7.98243	1.40724	1.45397e-08	QTL:36:YW	Yearling Weight
6	37483537	137111419	A	C	0.091	-8.10319	1.40983	9.35995e-09	QTL:36:YW	Yearling Weight
6	37489614	109492119	T	C	0.363	-5.34096	0.944505	1.61073e-08	QTL:36:YW	Yearling Weight
6	37497517	137187926	A	G	0.091	-7.99189	1.40766	1.41217e-08	QTL:36:YW	Yearling Weight
6	37516151	134831130	A	G	0.362	-5.24454	0.945487	2.99428e-08	QTL:36:YW	Yearling Weight
6	37521235	110128085	T	G	0.453	-9.40516	0.962757	2.004e-22	QTL:36:YW	Yearling Weight
6	37528626	135344248	T	G	0.091	-7.89211	1.40656	2.0751e-08	QTL:36:YW	Yearling Weight
6	37533790	133169685	G	A	0.091	-7.83905	1.40644	2.57008e-08	QTL:36:YW	Yearling Weight
6	37540368	136146265	C	T	0.091	-7.86094	1.40602	2.32828e-08	QTL:36:YW	Yearling Weight
6	37546311	133663788	C	A	0.091	-7.86094	1.40602	2.32828e-08	QTL:37:YW	Yearling Weight
6	37550562	137260864	T	C	0.091	-7.87776	1.41082	2.42512e-08	QTL:38:YW	Yearling Weight
6	37557764	136088613	A	G	0.091	-7.98949	1.41495	1.69005e-08	QTL:38:YW	Yearling Weight
6	37573159	135946198	C	A	0.091	-7.98949	1.41495	1.69005e-08	QTL:38:YW	Yearling Weight
6	37579521	132640138	A	G	0.091	-7.98949	1.41495	1.69005e-08	QTL:38:YW	Yearling Weight
6	37620283	137543949	G	T	0.091	-7.91645	1.41519	2.28849e-08	QTL:38:YW	Yearling Weight
6	37624676	132773206	C	T	0.091	-7.91645	1.41519	2.28849e-08	QTL:38:YW	Yearling Weight
6	37634657	109367170	T	C	0.09	-7.91257	1.42366	2.81212e-08	QTL:38:YW	Yearling Weight
6	37652729	109012634	A	G	0.395	-6.08537	0.899974	1.45315e-11	QTL:38:YW	Yearling Weight
6	37663853	109868441	A	G	0.124	-6.77629	1.24943	6.00422e-08	QTL:38:YW	Yearling Weight
6	37667162	134637233	G	A	0.125	-6.81099	1.24244	4.3271e-08	QTL:38:YW	Yearling Weight
6	37683699	136807875	T	C	0.405	-6.52203	0.926423	2.07086e-12	QTL:39:YW	Yearling Weight
6	37709725	135343689	A	G	0.391	-5.81806	0.910781	1.76857e-10	QTL:39:YW	Yearling Weight
6	37719635	136542067	A	G	0.391	-5.76271	0.910752	2.61824e-10	QTL:39:YW	Yearling Weight
6	37736960	81167123	G	C	0.132	-5.53094	1.16676	2.16708e-06	QTL:39:YW	Yearling Weight
6	37741893	109950161	A	G	0.394	-5.94949	0.910855	6.87167e-11	QTL:39:YW	Yearling Weight
6	37749840	110925789	T	C	0.394	-5.94949	0.910855	6.87167e-11	QTL:39:YW	Yearling Weight
6	37752740	108971695	C	T	0.394	-5.949	0.910948	6.92682e-11	QTL:39:YW	Yearling Weight
6	37776670	110762581	G	A	0.181	-5.96161	1.08073	3.56347e-08	QTL:40:YW	Yearling Weight
6	37780584	133121975	G	A	0.085	-7.88137	1.44494	5.04935e-08	QTL:41:YW	Yearling Weight
6	37784598	110320968	T	C	0.085	-7.89447	1.4496	5.29515e-08	QTL:41:YW	Yearling Weight
6	37787672	132992183	C	T	0.085	-7.83807	1.44288	5.71763e-08	QTL:41:YW	Yearling Weight
6	37796921	137167351	G	A	0.45	-6.57772	0.91953	9.16673e-13	QTL:41:YW	Yearling Weight
6	37802917	109361486	G	A	0.085	-7.83807	1.44288	5.71763e-08	QTL:41:YW	Yearling Weight
6	37804003	109283286	T	C	0.444	-6.40349	0.911708	2.32751e-12	QTL:41:YW	Yearling Weight
6	37810505	135351468	G	A	0.45	-6.57772	0.91953	9.16673e-13	QTL:41:YW	Yearling Weight
6	37811600	108950522	A	G	0.45	-6.61102	0.919719	7.12357e-13	QTL:41:YW	Yearling Weight
6	37812521	133278590	G	A	0.45	-6.63343	0.920336	6.1782e-13	QTL:41:YW	Yearling Weight
6	37813572	109165562	A	G	0.448	-6.66798	0.920362	4.70177e-13	QTL:41:YW	Yearling Weight
6	37814928	110350585	T	C	0.45	-6.63343	0.920336	6.1782e-13	QTL:41:YW	Yearling Weight
6	37815615	110009223	C	A	0.45	-6.61102	0.919719	7.12357e-13	QTL:41:YW	Yearling Weight
6	37816231	135568791	C	T	0.449	-6.68757	0.919562	3.83854e-13	QTL:41:YW	Yearling Weight
6	37817589	81151923	T	C	0.45	-6.57084	0.919685	9.76163e-13	QTL:41:YW	Yearling Weight
6	37818195	135144430	T	C	0.449	-6.63982	0.919672	5.6535e-13	QTL:41:YW	Yearling Weight
6	37819224	136490720	A	G	0.45	-6.56344	0.919843	1.04391e-12	QTL:41:YW	Yearling Weight
6	37821595	43706631	G	A	0.45	-6.56344	0.919843	1.04391e-12	QTL:41:YW	Yearling Weight
6	37822623	42820832	C	A	0.485	9.62504	0.988994	2.86912e-22	QTL:41:YW	Yearling Weight
6	37831626	110884577	G	T	0.45	-6.56769	0.920047	1.02132e-12	QTL:41:YW	Yearling Weight
6	37833129	135418588	G	A	0.09	-7.74378	1.38743	2.45926e-08	QTL:41:YW	Yearling Weight
6	37838622	137690924	G	T	0.459	-6.8089	0.934283	3.43006e-13	QTL:41:YW	Yearling Weight
6	37875984	110411130	C	T	0.083	-7.61605	1.46665	2.11904e-07	QTL:41:YW	Yearling Weight
6	37902755	109190243	C	A	0.423	-6.367	0.908343	2.57409e-12	QTL:41:YW	Yearling Weight
6	37905296	110418073	G	T	0.423	-6.367	0.908343	2.57409e-12	QTL:41:YW	Yearling Weight
6	37908478	81165825	T	C	0.423	-6.4002	0.908245	1.97325e-12	QTL:41:YW	Yearling Weight
6	37919045	109936817	C	T	0.495	-7.92103	0.951881	1.0031e-16	QTL:42:YW	Yearling Weight
6	37920305	109210955	G	A	0.256	-6.88674	0.986533	3.15546e-12	QTL:42:YW	Yearling Weight
6	37921723	109878594	C	T	0.441	-5.23228	0.902956	7.09061e-09	QTL:43:YW	Yearling Weight
6	37929882	109816800	T	C	0.439	-5.0462	0.899804	2.10924e-08	QTL:43:YW	Yearling Weight
6	37931903	109172626	T	C	0.203	-5.07515	1.0224	7.04075e-07	QTL:43:YW	Yearling Weight
6	37933250	81165686	A	G	0.202	-5.10017	1.02263	6.24349e-07	QTL:43:YW	Yearling Weight
6	37934272	136101780	T	C	0.454	-5.82249	0.923409	3.01635e-10	QTL:43:YW	Yearling Weight
6	37950689	42447225	C	A	0.139	-6.36468	1.19453	1.01735e-07	QTL:43:YW	Yearling Weight
6	37953254	110543337	A	G	0.202	-5.09196	1.02224	6.44425e-07	QTL:43:YW	Yearling Weight
6	37960313	109817322	G	A	0.441	-5.1975	0.903356	9.04023e-09	QTL:43:YW	Yearling Weight
6	37965489	110718778	G	T	0.441	-5.1975	0.903356	9.04023e-09	QTL:43:YW	Yearling Weight
6	37972173	110854803	C	T	0.205	-5.23865	1.01424	2.45711e-07	QTL:43:YW	Yearling Weight
6	37973508	109332180	C	T	0.205	-5.23865	1.01424	2.45711e-07	QTL:43:YW	Yearling Weight
6	37974974	110543527	T	C	0.488	-9.48357	0.98317	6.61403e-22	QTL:44:YW	Yearling Weight
6	37978037	110936097	G	A	0.484	-9.15054	0.975115	7.99295e-21	QTL:44:YW	Yearling Weight
6	37979918	42447221	A	C	0.139	-6.37004	1.19543	1.01461e-07	QTL:44:YW	Yearling Weight
6	37987337	133745929	G	A	0.488	-9.47152	0.983119	7.40723e-22	QTL:44:YW	Yearling Weight
6	37990808	109326577	C	A	0.42	-5.59178	0.909963	8.35087e-10	QTL:44:YW	Yearling Weight
6	37991751	133119904	T	C	0.492	8.78852	0.985691	5.83113e-19	QTL:44:YW	Yearling Weight
6	37996786	110250874	C	A	0.488	-9.47152	0.983119	7.40723e-22	QTL:44:YW	Yearling Weight
6	37999069	-	A	G	0.139	-6.30865	1.19487	1.32515e-07	QTL:44:YW	Yearling Weight
6	38001622	109776745	A	G	0.488	-9.47086	0.982943	7.33227e-22	QTL:44:YW	Yearling Weight
6	38005805	110392061	C	T	0.485	-9.26081	0.974019	2.4814e-21	QTL:44:YW	Yearling Weight
6	38021694	42447209	T	G	0.199	-7.07667	1.07091	4.12685e-11	QTL:44:YW	Yearling Weight
6	38023878	110984633	T	C	0.468	6.1519	0.875805	2.31652e-12	QTL:45:YW	Yearling Weight
6	38026545	42447192	T	C	0.473	5.88674	0.873499	1.69504e-11	QTL:45:YW	Yearling Weight
6	38028236	137629348	C	T	0.253	-8.63768	1.01808	2.53353e-17	QTL:45:YW	Yearling Weight
6	38038404	135190758	C	A	0.253	-8.69397	1.01772	1.53834e-17	QTL:45:YW	Yearling Weight
6	38042337	137333025	C	T	0.253	-8.7961	1.01844	6.82518e-18	QTL:45:YW	Yearling Weight
6	38045727	132863059	T	C	0.253	-8.75577	1.02026	1.09708e-17	QTL:45:YW	Yearling Weight
6	38047861	110824354	T	C	0.437	6.14943	0.898737	8.33011e-12	QTL:45:YW	Yearling Weight
6	38060997	134179553	T	G	0.073	-6.82088	1.45727	2.90467e-06	QTL:46:YW	Yearling Weight
6	38062745	136156929	C	A	0.229	-6.33726	1.03003	7.9694e-10	QTL:47:YW	Yearling Weight
6	38063490	81165530	C	T	0.21	-5.65058	1.03897	5.5171e-08	QTL:47:YW	Yearling Weight
6	38064611	137635090	A	G	0.21	-5.7056	1.03914	4.11788e-08	QTL:47:YW	Yearling Weight
6	38066094	110812231	C	T	0.138	-7.43888	1.21254	8.8984e-10	QTL:48:YW	Yearling Weight
6	38067771	134643548	G	A	0.118	-6.60582	1.27312	2.16623e-07	QTL:48:YW	Yearling Weight
6	38082032	110081874	G	A	0.161	-8.32152	1.14605	4.17818e-13	QTL:49:YW	Yearling Weight
6	38107020	41628649	C	A	0.149	-7.27296	1.14145	1.96659e-10	QTL:50:YW	Yearling Weight
6	38114161	109476181	G	A	0.202	-8.49887	1.04672	5.33046e-16	QTL:50:YW	Yearling Weight
6	38114717	109264945	G	T	0.203	-8.31795	1.04271	1.68952e-15	QTL:50:YW	Yearling Weight
6	38116481	81165346	T	G	0.202	-8.66847	1.0448	1.23287e-16	QTL:50:YW	Yearling Weight
6	38131158	133877406	T	C	0.301	6.47887	0.994023	7.53738e-11	QTL:50:YW	Yearling Weight
6	38139495	109278547	C	T	0.287	-11.4496	1.0502	1.70333e-27	QTL:51:YW	Yearling Weight
6	38140681	109645115	G	T	0.287	-11.4496	1.0502	1.70333e-27	QTL:51:YW	Yearling Weight
6	38146922	121918950	G	A	0.207	-8.75674	1.0424	5.15753e-17	QTL:52:YW	Yearling Weight
6	38155774	110932119	T	G	0.161	-7.89368	1.16036	1.09517e-11	QTL:52:YW	Yearling Weight
6	38157637	81165201	A	G	0.199	-7.05291	1.03909	1.21655e-11	QTL:52:YW	Yearling Weight
6	38210658	110780938	T	C	0.163	-7.8626	1.15082	8.93743e-12	QTL:52:YW	Yearling Weight
6	38246471	109972697	C	T	0.163	-7.82622	1.15044	1.09504e-11	QTL:52:YW	Yearling Weight
6	38253807	110402003	T	C	0.163	-7.80621	1.1504	1.23272e-11	QTL:52:YW	Yearling Weight
6	38269013	134586356	T	C	0.163	-7.85883	1.15047	9.01155e-12	QTL:52:YW	Yearling Weight
6	38273065	136442844	C	T	0.453	5.74635	0.900851	1.87754e-10	QTL:52:YW	Yearling Weight
6	38275910	133502290	C	T	0.163	-7.8554	1.15005	9.04025e-12	QTL:52:YW	Yearling Weight
6	38281450	81158777	T	G	0.163	-7.94272	1.14389	4.10077e-12	QTL:52:YW	Yearling Weight
6	38395086	43458278	G	A	0.456	4.32435	0.931199	3.47087e-06	QTL:53:YW	Yearling Weight
6	38396789	81129153	G	A	0.456	4.34051	0.931228	3.19352e-06	QTL:53:YW	Yearling Weight
6	38409517	43458252	T	C	0.456	4.33325	0.930856	3.28669e-06	QTL:53:YW	Yearling Weight
6	38466743	137375032	T	C	0.238	-4.64136	0.988967	2.73223e-06	QTL:54:YW	Yearling Weight
6	38468101	132767723	A	G	0.242	-4.66904	0.978889	1.87525e-06	QTL:54:YW	Yearling Weight
6	38469318	134646397	T	C	0.242	-4.66904	0.978889	1.87525e-06	QTL:54:YW	Yearling Weight
6	38472008	136381271	C	A	0.238	-4.64136	0.988967	2.73223e-06	QTL:54:YW	Yearling Weight
6	38486592	110517068	G	T	0.231	-5.52552	1.00892	4.45655e-08	QTL:54:YW	Yearling Weight
6	38549206	43136057	C	T	0.226	-5.03483	0.972884	2.32891e-07	QTL:55:YW	Yearling Weight
6	38562229	137121021	A	G	0.23	-5.30002	0.955359	2.98144e-08	QTL:56:YW	Yearling Weight
6	38564166	110410776	A	G	0.097	-6.27222	1.26718	7.57336e-07	QTL:56:YW	Yearling Weight
6	38565084	133137469	T	C	0.23	-5.30002	0.955359	2.98144e-08	QTL:56:YW	Yearling Weight
6	38566242	110854007	A	G	0.23	-5.40294	0.955662	1.62171e-08	QTL:56:YW	Yearling Weight
6	38581307	109717125	T	C	0.258	-6.615	0.950146	3.60054e-12	QTL:57:YW	Yearling Weight
6	38605243	110325993	C	T	0.389	4.12368	0.786732	1.6306e-07	QTL:58:YW	Yearling Weight
6	38614941	136533550	C	T	0.081	-6.26875	1.35416	3.72382e-06	QTL:59:YW	Yearling Weight
6	38616534	133854831	A	G	0.079	-6.47197	1.36057	1.99902e-06	QTL:59:YW	Yearling Weight
6	38623045	43467097	A	G	0.201	-5.62851	0.997059	1.70361e-08	QTL:60:YW	Yearling Weight
6	38827004	134641378	T	C	0.278	-6.09187	0.885401	6.39122e-12	QTL:61:YW	Yearling Weight
6	39000802	134861608	A	G	0.306	4.08924	0.909369	6.98965e-06	QTL:62:YW	Yearling Weight
6	39014748	137106107	T	C	0.306	4.08882	0.909371	7.00522e-06	QTL:62:YW	Yearling Weight
6	39371669	110215272	T	G	0.445	4.93934	0.76916	1.41913e-10	QTL:63:YW	Yearling Weight
6	39379202	134813163	A	G	0.296	4.32725	0.907647	1.89562e-06	QTL:64:YW	Yearling Weight
6	39426001	43749696	A	G	0.342	-4.23673	0.830515	3.44519e-07	QTL:64:YW	Yearling Weight
6	39426964	42521897	C	T	0.359	-3.73322	0.806856	3.76691e-06	QTL:64:YW	Yearling Weight
6	39431233	42521904	C	T	0.36	-3.82504	0.807683	2.21685e-06	QTL:64:YW	Yearling Weight
6	39437165	81139534	C	T	0.352	-3.8359	0.816839	2.69399e-06	QTL:64:YW	Yearling Weight
6	39595310	-	A	C	0.108	-5.8272	1.24443	2.87571e-06	QTL:64:YW	Yearling Weight
6	39601300	-	A	G	0.109	-5.96057	1.23274	1.35332e-06	QTL:64:YW	Yearling Weight
6	39697268	-	C	T	0.258	-4.82586	0.889932	6.02985e-08	QTL:65:YW	Yearling Weight
6	39721697	81129839	A	G	0.268	-4.207	0.873504	1.4881e-06	QTL:65:YW	Yearling Weight
6	39727899	43461217	A	G	0.263	-4.34534	0.873846	6.73256e-07	QTL:65:YW	Yearling Weight
6	39728654	-	T	C	0.304	5.23915	0.952027	3.8385e-08	QTL:66:YW	Yearling Weight
6	39730068	135312587	A	G	0.391	-6.93025	0.888718	7.02795e-15	QTL:66:YW	Yearling Weight
6	39733610	43461215	A	G	0.397	-6.42692	0.874295	2.14907e-13	QTL:66:YW	Yearling Weight
6	39737879	43461220	A	G	0.336	-5.16311	0.862045	2.19165e-09	QTL:66:YW	Yearling Weight
6	39740928	-	A	G	0.481	3.55281	0.790489	7.06686e-06	QTL:67:YW	Yearling Weight
6	39784052	111018176	T	C	0.206	-5.62032	1.01948	3.63195e-08	QTL:68:YW	Yearling Weight
6	39832870	43462365	G	T	0.382	4.4465	0.91149	1.08953e-06	QTL:69:YW	Yearling Weight
6	39881993	43462862	G	A	0.392	4.51405	0.896862	4.92305e-07	QTL:69:YW	Yearling Weight
6	39987567	-	A	C	0.137	-5.47753	1.11224	8.60505e-07	QTL:70:YW	Yearling Weight
6	40000045	43610456	G	A	0.262	-4.10064	0.88227	3.40476e-06	QTL:70:YW	Yearling Weight
6	40019707	43610466	G	A	0.243	-4.64429	0.892127	1.97596e-07	QTL:71:YW	Yearling Weight
6	40040343	110956813	G	A	0.361	-6.00306	0.896211	2.24227e-11	QTL:72:YW	Yearling Weight
6	40185388	108993379	C	T	0.284	-4.33436	0.883683	9.52133e-07	QTL:73:YW	Yearling Weight
6	40232103	-	G	T	0.049	-8.15552	1.81701	7.26893e-06	QTL:74:YW	Yearling Weight
6	40232410	-	G	A	0.049	-8.36281	1.81669	4.21822e-06	QTL:75:YW	Yearling Weight
6	40240054	-	T	C	0.048	-8.25815	1.84793	7.96455e-06	QTL:76:YW	Yearling Weight
6	40248373	-	G	A	0.048	-8.3544	1.84998	6.38819e-06	QTL:77:YW	Yearling Weight
6	40248561	-	T	C	0.048	-8.3544	1.84998	6.38819e-06	QTL:78:YW	Yearling Weight
6	40250564	-	T	C	0.048	-8.29605	1.84108	6.69178e-06	QTL:79:YW	Yearling Weight
6	40251384	-	A	C	0.048	-8.2405	1.84297	7.87407e-06	QTL:80:YW	Yearling Weight
6	40258660	137156621	G	A	0.049	-8.33286	1.82016	4.75899e-06	QTL:81:YW	Yearling Weight
6	40303727	133330359	C	T	0.127	-6.50791	1.12197	6.85048e-09	QTL:82:YW	Yearling Weight
6	40307186	137308147	A	G	0.133	-5.93238	1.09112	5.56921e-08	QTL:82:YW	Yearling Weight
6	40309373	-	T	C	0.127	-6.37138	1.11679	1.20162e-08	QTL:82:YW	Yearling Weight
6	40311244	136126101	T	C	0.135	-6.04966	1.07875	2.11027e-08	QTL:82:YW	Yearling Weight
6	40312842	133462475	C	T	0.137	-5.74692	1.07539	9.32585e-08	QTL:82:YW	Yearling Weight
6	40316648	-	G	A	0.136	-5.77759	1.07684	8.2914e-08	QTL:82:YW	Yearling Weight
6	40397909	-	A	G	0.262	-4.79017	0.904638	1.21898e-07	QTL:83:YW	Yearling Weight
6	40443461	134916385	C	T	0.311	-4.0413	0.855165	2.32926e-06	QTL:84:YW	Yearling Weight
6	40599155	43459808	A	G	0.367	-4.20674	0.916195	4.46299e-06	QTL:85:YW	Yearling Weight
6	40662051	41595958	C	T	0.18	-4.5091	0.990355	5.3614e-06	QTL:86:YW	Yearling Weight
6	40937684	-	G	A	0.17	-8.68249	1.07464	7.39381e-16	QTL:87:YW	Yearling Weight
6	40945579	133886965	C	T	0.171	-8.7725	1.07104	2.97393e-16	QTL:87:YW	Yearling Weight
6	40947229	-	T	C	0.172	-8.81939	1.06113	1.09216e-16	QTL:87:YW	Yearling Weight
6	40949037	43464929	G	T	0.178	-7.85402	1.04652	6.76646e-14	QTL:87:YW	Yearling Weight
6	40951315	41651283	C	T	0.176	-7.885	1.06158	1.21237e-13	QTL:87:YW	Yearling Weight
6	40951786	-	C	G	0.175	-7.75833	1.06442	3.40672e-13	QTL:87:YW	Yearling Weight
6	40954120	43466269	C	T	0.177	-7.78702	1.05948	2.16677e-13	QTL:87:YW	Yearling Weight
6	40955622	43466278	T	C	0.175	-7.98653	1.06556	7.28416e-14	QTL:87:YW	Yearling Weight
6	40956344	-	G	A	0.17	-8.59188	1.08145	2.19327e-15	QTL:87:YW	Yearling Weight
6	40957063	43466286	T	G	0.17	-8.85687	1.08546	3.83979e-16	QTL:87:YW	Yearling Weight
6	41002154	43464885	G	A	0.131	-8.17609	1.19377	7.95394e-12	QTL:87:YW	Yearling Weight
6	41016535	-	G	A	0.451	-4.11717	0.829008	6.95338e-07	QTL:87:YW	Yearling Weight
6	41021227	110005069	G	A	0.127	-8.65013	1.20215	6.74637e-13	QTL:87:YW	Yearling Weight
6	41038599	43464857	T	C	0.127	-8.40608	1.20922	3.87542e-12	QTL:87:YW	Yearling Weight
6	41041068	43464858	C	T	0.126	-8.32692	1.21289	7.09498e-12	QTL:87:YW	Yearling Weight
6	41044834	-	A	G	0.17	-8.34755	1.07836	1.0994e-14	QTL:87:YW	Yearling Weight
6	41045844	43464859	C	A	0.126	-8.69463	1.21658	9.61528e-13	QTL:87:YW	Yearling Weight
6	41071622	109972900	G	A	0.111	-7.1733	1.27221	1.77057e-08	QTL:87:YW	Yearling Weight
6	41083837	-	C	T	0.106	-7.59669	1.31072	7.03933e-09	QTL:87:YW	Yearling Weight
6	41135319	43462176	G	A	0.114	-6.78978	1.25675	6.74236e-08	QTL:88:YW	Yearling Weight
6	41152566	43462147	A	C	0.119	-6.02844	1.22615	8.97173e-07	QTL:88:YW	Yearling Weight
6	41154283	43462143	A	G	0.116	-6.75181	1.24336	5.78033e-08	QTL:88:YW	Yearling Weight
6	41163450	132846148	A	C	0.119	-5.70186	1.20904	2.44315e-06	QTL:88:YW	Yearling Weight
6	41168115	136992356	G	T	0.114	-6.9411	1.25262	3.09229e-08	QTL:88:YW	Yearling Weight
6	41196787	43460918	T	C	0.192	-5.92048	0.962966	8.18966e-10	QTL:89:YW	Yearling Weight
6	41828289	132883680	A	C	0.149	-4.8111	1.07201	7.28631e-06	QTL:90:YW	Yearling Weight
6	41855601	41625135	G	A	0.447	4.35919	0.79372	4.08586e-08	QTL:91:YW	Yearling Weight
6	42134409	137347053	G	A	0.36	-3.82798	0.849056	6.61545e-06	QTL:92:YW	Yearling Weight
6	43762321	109004982	C	A	0.126	-5.54599	1.16105	1.81168e-06	QTL:93:YW	Yearling Weight
6	43765896	110036526	C	T	0.122	-5.47756	1.1819	3.6301e-06	QTL:93:YW	Yearling Weight
6	45064543	109272458	C	T	0.468	3.66923	0.817053	7.18839e-06	QTL:94:YW	Yearling Weight
6	47057274	110962012	T	C	0.444	-3.79528	0.84874	7.86137e-06	QTL:95:YW	Yearling Weight
7	90622467	109819349	T	C	0.399	4.8453	0.899695	7.41677e-08	QTL:96:YW	Yearling Weight
7	90652077	133232408	A	G	0.484	3.8319	0.833804	4.37528e-06	QTL:96:YW	Yearling Weight
7	90653119	134596585	G	A	0.484	3.84016	0.833744	4.16572e-06	QTL:96:YW	Yearling Weight
7	90689320	-	C	T	0.492	3.79436	0.832496	5.24094e-06	QTL:96:YW	Yearling Weight
7	90689839	136880244	A	G	0.485	3.69864	0.833389	9.19048e-06	QTL:96:YW	Yearling Weight
7	90694438	110995217	C	A	0.406	4.52626	0.893786	4.18805e-07	QTL:96:YW	Yearling Weight
7	90730890	135679671	A	G	0.484	-3.71945	0.815066	5.10414e-06	QTL:97:YW	Yearling Weight
7	90791131	110961132	T	C	0.4	5.77912	0.922555	3.92715e-10	QTL:98:YW	Yearling Weight
7	90807032	110840843	C	T	0.41	5.59288	0.914847	1.01765e-09	QTL:98:YW	Yearling Weight
7	90808188	110831316	A	G	0.41	5.59288	0.914847	1.01765e-09	QTL:98:YW	Yearling Weight
7	90808858	110545207	A	G	0.411	5.25286	0.915084	9.77343e-09	QTL:98:YW	Yearling Weight
7	90819463	110059753	T	A	0.411	5.10882	0.91347	2.30379e-08	QTL:98:YW	Yearling Weight
7	90824804	109561984	T	C	0.411	5.04159	0.910587	3.17463e-08	QTL:98:YW	Yearling Weight
7	90825887	109305221	A	C	0.411	5.04159	0.910587	3.17463e-08	QTL:98:YW	Yearling Weight
7	90827178	108999739	C	T	0.412	4.97461	0.909253	4.59898e-08	QTL:98:YW	Yearling Weight
7	90845941	109901274	T	C	0.401	5.61487	0.920609	1.11308e-09	QTL:98:YW	Yearling Weight
7	90855265	109618368	G	A	0.401	5.66691	0.920106	7.6528e-10	QTL:98:YW	Yearling Weight
7	90887932	110680622	A	G	0.401	5.66843	0.920371	7.65786e-10	QTL:98:YW	Yearling Weight
7	90907719	41625572	G	A	0.319	-3.947	0.803401	9.14222e-07	QTL:98:YW	Yearling Weight
14	15911728	-	G	A	0.105	5.76332	1.30199	9.69415e-06	QTL:99:YW	Yearling Weight
14	15913573	137628576	T	C	0.106	5.7855	1.29004	7.39564e-06	QTL:99:YW	Yearling Weight
14	15914756	132856978	G	A	0.104	5.80296	1.30907	9.41412e-06	QTL:99:YW	Yearling Weight
14	21980847	132691807	C	T	0.148	4.80952	1.03657	3.53897e-06	QTL:100:YW	Yearling Weight
14	22013762	134642618	T	C	0.113	5.34007	1.18444	6.61567e-06	QTL:100:YW	Yearling Weight
14	22024607	137792930	C	T	0.149	4.71927	1.0336	5.04447e-06	QTL:100:YW	Yearling Weight
14	22170789	133293175	A	G	0.114	5.36097	1.1795	5.56595e-06	QTL:100:YW	Yearling Weight
14	22238464	110061498	A	G	0.112	5.52077	1.18944	3.51058e-06	QTL:101:YW	Yearling Weight
14	22432738	-	A	G	0.305	4.92527	0.952489	2.38193e-07	QTL:101:YW	Yearling Weight
14	22459009	110864751	A	G	0.35	5.86359	0.972375	1.70584e-09	QTL:101:YW	Yearling Weight
14	22459925	-	T	G	0.349	5.69895	0.972705	4.83289e-09	QTL:101:YW	Yearling Weight
14	22460066	42545145	T	C	0.299	5.05334	0.967419	1.79688e-07	QTL:101:YW	Yearling Weight
14	22471958	-	G	A	0.36	5.70769	0.95764	2.61972e-09	QTL:101:YW	Yearling Weight
14	22483442	-	C	A	0.308	4.91887	0.951314	2.38623e-07	QTL:101:YW	Yearling Weight
14	22492158	110006364	T	C	0.359	5.97741	0.957377	4.48206e-10	QTL:101:YW	Yearling Weight
14	22500823	-	G	A	0.36	5.60041	0.956911	5.01824e-09	QTL:101:YW	Yearling Weight
14	22562200	-	G	A	0.359	5.59988	0.957241	5.09591e-09	QTL:101:YW	Yearling Weight
14	22563136	109890494	A	G	0.359	5.81763	0.957819	1.30236e-09	QTL:101:YW	Yearling Weight
14	22565752	110993288	A	G	0.359	5.81763	0.957819	1.30236e-09	QTL:101:YW	Yearling Weight
14	22566433	109174538	T	C	0.359	5.81763	0.957819	1.30236e-09	QTL:101:YW	Yearling Weight
14	22568700	-	T	C	0.359	5.50127	0.957112	9.35282e-09	QTL:101:YW	Yearling Weight
14	22569464	109976467	A	G	0.359	5.81763	0.957819	1.30236e-09	QTL:101:YW	Yearling Weight
14	22570301	108982003	T	C	0.359	5.80101	0.957528	1.43364e-09	QTL:101:YW	Yearling Weight
14	22571422	110482368	G	T	0.458	3.83395	0.853079	7.07332e-06	QTL:101:YW	Yearling Weight
14	22573154	134751608	T	G	0.349	5.7223	0.972125	4.09626e-09	QTL:101:YW	Yearling Weight
14	22579399	-	A	G	0.359	5.50127	0.957112	9.35282e-09	QTL:101:YW	Yearling Weight
14	22579809	110010333	A	C	0.485	3.98277	0.84264	2.32022e-06	QTL:101:YW	Yearling Weight
14	22581401	109645403	A	C	0.485	3.98023	0.842445	2.34231e-06	QTL:101:YW	Yearling Weight
14	22592920	-	T	G	0.306	4.90981	0.950699	2.46629e-07	QTL:101:YW	Yearling Weight
14	22671158	110383563	C	T	0.358	7.377	0.987718	8.89408e-14	QTL:102:YW	Yearling Weight
14	22674179	134955677	A	G	0.391	6.19188	0.937581	4.23819e-11	QTL:102:YW	Yearling Weight
14	22678296	134193404	T	C	0.363	7.16191	0.974027	2.11883e-13	QTL:102:YW	Yearling Weight
14	22680795	135748649	C	A	0.363	7.17472	0.973945	1.91227e-13	QTL:102:YW	Yearling Weight
14	22681176	-	A	G	0.358	7.52758	0.989043	3.00973e-14	QTL:102:YW	Yearling Weight
14	22681826	132711884	A	G	0.363	7.17472	0.973945	1.91227e-13	QTL:102:YW	Yearling Weight
14	22781305	42649775	G	A	0.425	-4.40287	0.893599	8.50186e-07	QTL:103:YW	Yearling Weight
14	22797143	109828753	C	T	0.393	-4.77625	0.887374	7.54235e-08	QTL:103:YW	Yearling Weight
14	22799455	-	A	G	0.392	-4.71657	0.886312	1.05481e-07	QTL:103:YW	Yearling Weight
14	22802830	110727287	T	C	0.392	-4.6994	0.886856	1.19378e-07	QTL:103:YW	Yearling Weight
14	22808667	-	T	C	0.393	-4.78665	0.887036	6.98796e-08	QTL:103:YW	Yearling Weight
14	22809167	42649780	G	A	0.426	-4.41473	0.894859	8.23223e-07	QTL:103:YW	Yearling Weight
14	22814269	110543321	T	C	0.426	-4.44118	0.894971	7.09812e-07	QTL:103:YW	Yearling Weight
14	22906023	42646702	T	C	0.154	-5.08047	1.06723	1.96364e-06	QTL:104:YW	Yearling Weight
14	22941327	42646723	C	T	0.154	-5.18288	1.06581	1.1778e-06	QTL:104:YW	Yearling Weight
14	22956517	-	T	A	0.154	-5.17828	1.06553	1.19583e-06	QTL:104:YW	Yearling Weight
14	22999212	109080115	T	G	0.416	8.13942	1.01241	1.02153e-15	QTL:105:YW	Yearling Weight
14	23028988	136704276	G	T	0.439	-5.04932	0.935586	6.95959e-08	QTL:106:YW	Yearling Weight
14	23029146	-	A	G	0.401	11.1119	1.10075	7.91922e-24	QTL:106:YW	Yearling Weight
14	23033562	109748092	G	T	0.465	-5.03707	0.958488	1.51415e-07	QTL:106:YW	Yearling Weight
14	23128784	-	T	C	0.41	11.609	1.07883	7.84035e-27	QTL:107:YW	Yearling Weight
14	23215929	110367762	T	C	0.463	-5.50775	0.923613	2.57069e-09	QTL:108:YW	Yearling Weight
14	23221714	-	A	C	0.448	8.9262	1.01092	1.25721e-18	QTL:109:YW	Yearling Weight
14	23232498	109116062	T	C	0.447	9.01032	1.01632	9.14586e-19	QTL:109:YW	Yearling Weight
14	23243637	-	T	C	0.461	8.49453	1.02276	1.146e-16	QTL:109:YW	Yearling Weight
14	23246004	134649249	G	A	0.262	-4.12251	0.927037	8.81881e-06	QTL:109:YW	Yearling Weight
14	23257183	133480234	T	C	0.268	-4.09413	0.923859	9.47259e-06	QTL:109:YW	Yearling Weight
14	23262536	134848602	C	T	0.269	-4.0864	0.923634	9.79693e-06	QTL:109:YW	Yearling Weight
14	23278232	-	T	C	0.449	8.97046	1.01329	1.02467e-18	QTL:109:YW	Yearling Weight
14	23285130	135735870	G	A	0.268	-4.17262	0.927886	6.986e-06	QTL:109:YW	Yearling Weight
14	23298062	-	A	G	0.419	11.3805	1.05833	8.48675e-27	QTL:109:YW	Yearling Weight
[truncated: 203 more rows]
