# Supplementary material for: Genome-wide association analyses identify genotype-by-environment interactions of growth traits in Simmental cattle
Source: Sci Rep. 2021 Jun 25;11:13335. doi: 10.1038/s41598-021-92455-x (PMC8233360; doi:10.1038/s41598-021-92455-x)
Supplement: Supplementary file 9 — Supplementary Information 9. [file 41598_2021_92455_MOESM9_ESM.xlsx]

## Sheet: Sheet1
Genome-wide association analyses identify genotype-by-environment interactions of growth traits in Simmental cattle
Camila U. Braz, Troy N. Rowan, Robert D. Schnabel, Jared E. Decker
Chromosome	Position (bp)	rsID	Allele1	Allele0	Reference Allele Frequency	Beta for Birth Weight(kg)	Beta for Weaning Weight (kg)	Beta for Yearling Weight	P-values	QTLID
4	24567784	137770560	C	T	0.256	0.266376	-0.522296	-2.33557	8.28966e-06	QTL:1
5	96785426	-	T	C	0.143	0.0166989	3.30203	1.63312	1.61665e-07	QTL:2
6	26872347	137787523	C	T	0.474	-0.570378	-1.97289	-4.68408	1.61764e-10	QTL:3
6	26873027	133920142	G	A	0.498	-0.480243	-1.68131	-3.99497	2.1595e-07	QTL:3
6	26873945	137512644	G	A	0.497	-0.4791	-1.63474	-3.96157	2.19712e-07	QTL:3
6	26874690	132709499	G	A	0.498	-0.480243	-1.68131	-3.99497	2.1595e-07	QTL:3
6	26876290	133730579	C	T	0.497	-0.485443	-1.71177	-3.99919	1.75415e-07	QTL:3
6	29204864	109557585	G	T	0.022	-1.07002	-0.328312	-5.50612	5.18854e-06	QTL:4
6	29240434	109099250	A	G	0.022	-1.09021	-0.319265	-5.72824	2.73826e-06	QTL:5
6	29252371	136988463	G	A	0.078	-0.8939	-0.834192	-3.17271	8.16216e-10	QTL:6
6	29574119	41624492	A	G	0.448	0.472558	1.69021	3.85805	3.85678e-07	QTL:7
6	29829756	109405384	C	T	0.423	0.447586	1.64534	3.90816	6.31671e-07	QTL:8
6	29835018	110057708	C	A	0.408	0.412813	1.34536	3.6073	4.16989e-06	QTL:8
6	29835656	136272381	A	G	0.408	0.412813	1.34536	3.6073	4.16989e-06	QTL:8
6	29840578	109047838	T	C	0.408	0.412813	1.34536	3.6073	4.16989e-06	QTL:8
6	29850442	41622316	A	G	0.419	0.414563	1.51515	3.99006	1.99494e-06	QTL:8
6	29853291	110403351	T	C	0.408	0.418374	1.42621	3.7414	2.44405e-06	QTL:8
6	29854638	110800103	G	T	0.408	0.428276	1.43592	3.75803	1.53027e-06	QTL:8
6	29856923	110615801	T	C	0.408	0.428276	1.43592	3.75803	1.53027e-06	QTL:8
6	29880189	137461542	G	A	0.093	-0.720599	-0.621724	-1.91362	1.36772e-06	QTL:9
6	30217726	135210950	C	T	0.473	-0.417103	-1.06572	-2.2524	4.12963e-06	QTL:10
6	30226830	137793596	C	T	0.472	-0.417461	-1.01557	-2.20735	4.41306e-06	QTL:10
6	30229510	133964723	C	T	0.473	-0.426405	-1.11088	-2.31532	2.26418e-06	QTL:10
6	30246233	132897280	A	G	0.475	-0.441121	-1.07601	-2.48251	6.50692e-07	QTL:10
6	30250170	134076780	A	G	0.472	-0.422428	-1.056	-2.18616	3.14929e-06	QTL:10
6	30252288	41622049	C	T	0.12	-0.587783	-2.00334	-3.55738	9.20613e-06	QTL:10
6	30255934	135945974	C	T	0.122	-0.580491	-2.08912	-3.89325	5.64786e-06	QTL:10
6	30358905	136523580	G	A	0.198	-0.582081	-1.61688	-4.13905	5.5643e-09	QTL:11
6	30375031	136457032	C	A	0.198	-0.586318	-1.62913	-4.17677	4.39264e-09	QTL:11
6	30382951	109217629	T	C	0.298	0.459209	0.745765	2.45694	6.99285e-06	QTL:11
6	30566685	134801168	C	T	0.211	-0.442475	-0.747432	-3.33157	4.35609e-06	QTL:12
6	30910038	134507148	T	C	0.359	-0.480799	-1.45716	-4.34529	5.71712e-09	QTL:13
6	31000741	110356615	A	G	0.286	-0.371352	-0.648498	-3.49427	1.65318e-06	QTL:14
6	31005373	110500390	G	A	0.286	-0.37638	-0.652786	-3.56745	9.50041e-07	QTL:14
6	33059980	136869875	C	T	0.327	-0.533817	-1.18962	-3.24716	2.74884e-08	QTL:15
6	33083911	133878522	C	T	0.185	-0.500951	-2.2279	-4.31449	2.07001e-06	QTL:15
6	33089632	137438669	T	C	0.169	-0.609694	-2.50332	-5.0226	2.09219e-08	QTL:16
6	33144340	133031710	T	C	0.182	-0.564397	-1.96558	-4.07749	4.445e-07	QTL:16
6	33149260	134106846	A	G	0.182	-0.563228	-1.9634	-4.06886	4.66791e-07	QTL:16
6	33150338	137568507	C	T	0.182	-0.564397	-1.96558	-4.07749	4.445e-07	QTL:16
6	33197375	133006328	C	A	0.259	-0.470628	-0.903748	-2.82069	2.69775e-06	QTL:17
6	33219709	134929497	T	C	0.242	-0.542109	-0.768667	-2.70679	3.27137e-08	QTL:18
6	33413632	42026542	C	T	0.209	-0.39029	-1.07191	-3.56578	7.93395e-06	QTL:19
6	33489007	135777606	T	G	0.363	0.461617	0.754162	4.14743	1.65908e-09	QTL:20
6	34174152	41665871	T	C	0.445	-0.533352	-1.73628	-5.56566	8.70294e-13	QTL:21
6	34177245	133218649	A	C	0.273	-0.577006	-1.30441	-3.77931	8.23824e-09	QTL:22
6	34187155	110986458	A	G	0.26	-0.662756	-1.86639	-5.1554	7.41563e-12	QTL:22
6	34220581	110995754	T	G	0.274	-0.595419	-1.3068	-3.81338	3.14377e-09	QTL:22
6	34255649	109255941	C	A	0.274	-0.578041	-1.31666	-3.78304	1.07143e-08	QTL:22
6	34259422	136871727	T	G	0.274	-0.581062	-1.32679	-3.77137	9.25536e-09	QTL:22
6	34273219	137594935	C	A	0.153	-0.739794	-2.41303	-7.59922	2.71083e-13	QTL:22
6	34278302	133360082	G	A	0.413	-0.399231	-1.2234	-3.88649	5.9628e-07	QTL:23
6	34280870	109845803	A	G	0.411	-0.407025	-1.22721	-3.88347	5.66297e-07	QTL:23
6	34284361	110075914	A	G	0.254	-0.703445	-2.06601	-5.49329	7.52208e-13	QTL:24
6	34291379	110754910	A	G	0.264	-0.766705	-2.15809	-6.05671	4.24303e-16	QTL:24
6	34294086	137241313	A	G	0.253	-0.712172	-2.19491	-5.62814	1.85191e-13	QTL:24
6	34297835	136228816	C	A	0.263	-0.767166	-2.27995	-6.18146	1.14557e-16	QTL:24
6	34299521	110138126	C	T	0.254	-0.707871	-2.19008	-5.6293	2.29566e-13	QTL:24
6	34305679	134959225	G	A	0.411	-0.406513	-1.35038	-4.06239	2.41893e-07	QTL:24
6	34323249	109319209	T	C	0.253	-0.712172	-2.19491	-5.62814	1.85191e-13	QTL:24
6	34338927	109376554	A	G	0.328	0.428327	1.64985	2.88366	5.11246e-06	QTL:24
6	34363198	110647741	A	C	0.249	-0.744239	-2.13022	-5.73735	7.82921e-14	QTL:24
6	34412048	135480641	A	C	0.32	0.47196	1.7203	3.13846	4.93501e-07	QTL:24
6	34430882	109207013	G	A	0.319	0.480022	1.68582	3.16702	3.32542e-07	QTL:25
6	34716044	-	A	G	0.119	-0.655383	-2.70844	-6.798	2.24742e-09	QTL:26
6	35126624	135656536	G	A	0.097	-0.754457	-2.52162	-6.41112	1.55898e-09	QTL:27
6	35156547	137804627	T	G	0.468	0.358034	1.54797	4.24075	1.73237e-07	QTL:28
6	35157409	133964846	C	T	0.506	-0.494276	-2.11333	-6.00125	1.50635e-13	QTL:29
6	35159377	137221322	C	T	0.457	0.389459	1.79968	4.83027	2.12136e-08	QTL:30
6	35160353	41606677	C	T	0.405	-0.372284	-1.55084	-4.76765	1.47563e-08	QTL:30
6	35161813	41606678	C	T	0.46	0.423693	1.67643	4.42796	1.87158e-08	QTL:30
6	35162835	135754598	C	T	0.46	0.423693	1.67643	4.42796	1.87158e-08	QTL:30
6	35165575	133659231	G	A	0.46	0.423693	1.67643	4.42796	1.87158e-08	QTL:30
6	35167771	135173372	C	T	0.46	0.435418	1.73761	4.41614	1.24765e-08	QTL:30
6	35194270	132651632	C	T	0.412	0.28849	1.00354	3.8293	8.60014e-06	QTL:31
6	35359926	109595029	A	C	0.344	-0.370592	-0.961991	-3.14045	5.68227e-06	QTL:32
6	35516244	109450472	G	A	0.097	-0.645297	-2.56625	-6.54166	8.49412e-08	QTL:33
6	35516940	109282342	G	A	0.099	-0.575928	-2.48668	-6.14242	9.69733e-07	QTL:33
6	35569372	110851332	C	T	0.32	0.668589	2.6734	4.68593	4.7593e-15	QTL:34
6	35582162	137290140	T	G	0.415	-0.457658	-1.81612	-2.80263	1.3284e-07	QTL:34
6	35623939	109761348	C	T	0.495	-0.581798	-2.05948	-4.09631	6.96956e-13	QTL:35
6	35626108	109616955	C	A	0.495	-0.580378	-2.0542	-4.08943	7.9405e-13	QTL:35
6	35632519	135464137	T	C	0.413	-0.464086	-1.88198	-3.0877	5.28732e-08	QTL:35
6	35649924	134266182	A	C	0.413	-0.451876	-1.86098	-3.06931	1.12173e-07	QTL:35
6	35652855	136714215	C	T	0.45	-0.383389	-1.54994	-4.01952	2.16912e-07	QTL:36
6	35658792	135930585	A	G	0.075	-0.87642	-2.89097	-6.42836	2.14156e-09	QTL:37
6	35661777	134687109	T	C	0.076	-0.868185	-2.48506	-5.94661	4.30868e-09	QTL:37
6	35666704	109370316	C	T	0.435	0.643363	2.75042	5.84697	4.45794e-17	QTL:38
6	35756140	29025601	T	C	0.082	-0.695115	-3.32917	-4.23265	8.16315e-06	QTL:38
6	35909397	81128511	G	A	0.19	-0.467575	-1.37429	-3.43194	3.79777e-06	QTL:39
6	35989112	109661409	A	G	0.057	-0.959483	-2.0168	-4.99241	2.11388e-07	QTL:40
6	35992596	110612180	G	A	0.213	0.558495	2.03466	3.41352	6.6198e-08	QTL:41
6	35997831	110084569	C	T	0.197	0.539134	2.05612	3.20771	4.03097e-07	QTL:41
6	36000024	110174597	T	C	0.197	0.539134	2.05612	3.20771	4.03097e-07	QTL:41
6	36013751	110318119	C	T	0.058	-0.964826	-2.05239	-5.15116	1.39503e-07	QTL:42
6	36016279	109688781	A	G	0.057	-0.962056	-2.09036	-5.26135	1.49663e-07	QTL:43
6	36020783	137658158	G	T	0.281	-0.526402	-1.34531	-3.6271	1.35404e-08	QTL:44
6	36024475	108997896	C	T	0.222	0.418903	2.09715	4.97595	3.0814e-06	QTL:45
6	36026273	133157501	C	T	0.368	-0.59448	-2.03098	-4.09727	4.41602e-11	QTL:45
6	36027461	109243450	T	C	0.221	0.406273	2.08999	4.93382	4.89574e-06	QTL:45
6	36029949	-	G	A	0.222	0.406266	2.13529	4.96618	4.17249e-06	QTL:45
6	36032406	110319860	T	C	0.222	0.403341	2.13148	4.97612	4.30962e-06	QTL:45
6	36036595	41595968	G	A	0.338	0.523915	1.67998	2.84475	1.30209e-06	QTL:45
6	36061374	133492448	C	A	0.474	-0.46392	-1.24403	-2.90186	1.01081e-06	QTL:46
6	36074911	81129710	G	A	0.249	-0.472752	-1.47553	-3.66279	6.604e-07	QTL:47
6	36076799	110493581	A	G	0.298	-0.482098	-1.31499	-3.97129	4.23368e-08	QTL:47
6	36081544	110254240	G	A	0.352	-0.681207	-2.17016	-6.07192	1.08623e-16	QTL:47
6	36161377	109104898	G	A	0.453	-0.506144	-1.23539	-3.28596	1.93648e-08	QTL:48
6	36164022	41595971	T	C	0.436	-0.422379	-0.862966	-2.49573	5.42215e-06	QTL:48
6	36166505	29026959	T	C	0.079	-0.607687	-2.38689	-6.48513	3.65734e-06	QTL:48
6	36170104	110620469	T	G	0.084	-0.667478	-1.90995	-5.25315	1.23346e-06	QTL:49
6	36172372	110262712	C	T	0.428	-0.562854	-1.78836	-4.56751	1.45919e-11	QTL:49
6	36181021	110610834	C	T	0.241	-0.909473	-3.08704	-7.46802	8.64418e-23	QTL:49
6	36183913	109123810	T	C	0.277	-0.504374	-1.50376	-3.97085	2.10504e-08	QTL:50
6	36226965	81154124	C	T	0.078	-0.59409	-2.21638	-6.42128	5.72816e-06	QTL:51
6	36253364	-	C	A	0.094	-0.628705	-2.49122	-7.0337	4.58462e-08	QTL:51
6	36255334	135819355	C	A	0.094	-0.61361	-2.50437	-7.03292	6.57274e-08	QTL:51
6	36256316	109092420	A	G	0.094	-0.61361	-2.50437	-7.03292	6.57274e-08	QTL:51
6	36262330	110916099	C	T	0.094	-0.603672	-2.36467	-6.87026	1.11746e-07	QTL:51
6	36316317	81127618	G	A	0.089	-0.617893	-1.92183	-5.59891	2.05639e-06	QTL:52
6	36316985	108966257	G	A	0.087	-0.632652	-1.81975	-6.18192	3.82873e-07	QTL:52
6	36317494	109614257	A	G	0.086	-0.643973	-1.80839	-6.1526	3.25366e-07	QTL:52
6	36322476	110764416	T	C	0.087	-0.605666	-1.90579	-6.21125	7.36295e-07	QTL:52
6	36324722	134272356	T	C	0.087	-0.601961	-1.86878	-6.15066	9.12846e-07	QTL:52
6	36325532	110065250	T	C	0.087	-0.601961	-1.86878	-6.15066	9.12846e-07	QTL:52
6	36338871	137544399	T	G	0.086	-0.638495	-1.79285	-6.0604	4.74423e-07	QTL:52
6	36344560	-	G	C	0.493	-0.4406	-1.0285	-3.47495	4.75714e-07	QTL:52
6	36363919	133323815	A	G	0.354	-0.583136	-1.75293	-4.4691	1.47358e-10	QTL:52
6	36366721	110081197	A	G	0.081	-0.557829	-1.87594	-6.18007	4.83744e-06	QTL:52
6	36561452	135152944	C	A	0.16	-0.53833	-2.17731	-5.4838	4.5222e-07	QTL:53
6	36567270	137339486	G	A	0.159	-0.538412	-2.18061	-5.5325	3.68472e-07	QTL:53
6	36569474	136917512	A	G	0.16	-0.532347	-2.19544	-5.43028	6.22642e-07	QTL:53
6	36571306	135240815	G	A	0.16	-0.53833	-2.17731	-5.4838	4.5222e-07	QTL:53
6	36574022	133602420	G	A	0.16	-0.529592	-2.21075	-5.48362	5.9142e-07	QTL:53
6	36576533	135124085	C	T	0.161	-0.524191	-2.23844	-5.55188	4.98779e-07	QTL:53
6	36614641	29010895	C	T	0.386	-0.408461	-1.06553	-3.45667	1.32871e-06	QTL:54
6	36617150	137627261	T	C	0.393	-0.406903	-0.932152	-3.28908	1.37109e-06	QTL:54
6	36619708	43702343	G	A	0.405	-0.507876	-1.59707	-4.49215	7.47744e-10	QTL:54
6	36629387	109187801	T	C	0.406	-0.517087	-1.68374	-4.61396	3.18612e-10	QTL:54
6	36642083	43702356	T	C	0.27	-0.436148	-0.723673	-2.77058	6.73537e-06	QTL:54
6	36643100	110362908	T	C	0.405	-0.508754	-1.63971	-4.51408	7.29785e-10	QTL:54
6	36648160	135275589	T	C	0.388	-0.424254	-1.17372	-3.67351	3.71365e-07	QTL:54
6	36751514	135747681	A	G	0.197	-0.601775	-2.42939	-5.30043	1.8318e-10	QTL:55
6	36759124	109626073	A	G	0.314	0.396659	1.87542	3.76206	7.10545e-06	QTL:55
6	36761364	109721398	T	C	0.145	-0.686726	-2.53488	-5.35246	2.22487e-09	QTL:56
6	36762664	109936978	A	G	0.145	-0.690613	-2.58744	-5.47694	1.35012e-09	QTL:56
6	36773960	81128356	G	A	0.421	-0.495352	-1.83476	-3.41517	2.976e-08	QTL:56
6	36803318	137847035	G	A	0.418	-0.527253	-1.90301	-3.7577	2.12687e-09	QTL:56
6	36805799	133677804	G	A	0.418	-0.527253	-1.90301	-3.7577	2.12687e-09	QTL:56
6	36807074	110906242	T	G	0.421	-0.509075	-1.91377	-3.70887	6.2612e-09	QTL:56
6	36808225	110098532	T	C	0.421	-0.509075	-1.91377	-3.70887	6.2612e-09	QTL:56
6	36809946	110086527	A	C	0.421	-0.509075	-1.91377	-3.70887	6.2612e-09	QTL:56
6	36811091	109615044	A	G	0.42	-0.519667	-1.88825	-3.66901	3.93556e-09	QTL:56
6	36813124	110986825	G	A	0.458	-0.60528	-2.30832	-4.93283	2.93783e-13	QTL:56
6	36817266	110407112	A	G	0.457	-0.613289	-2.28924	-4.91774	1.95374e-13	QTL:56
6	36818704	110269128	G	A	0.457	-0.613289	-2.28924	-4.91774	1.95374e-13	QTL:56
6	36819287	136698758	G	A	0.457	-0.613255	-2.28467	-4.9139	1.98277e-13	QTL:56
6	36821474	134054233	G	A	0.457	-0.613289	-2.28924	-4.91774	1.95374e-13	QTL:56
6	36831813	132786897	A	G	0.462	-0.638933	-2.34845	-4.96666	3.95972e-14	QTL:56
6	36834692	134250619	C	T	0.463	-0.636088	-2.37346	-5.04396	3.3489e-14	QTL:56
6	36835500	135609370	A	G	0.444	-0.732231	-2.59378	-5.71554	8.93514e-19	QTL:56
6	36850859	-	G	T	0.26	-0.467573	-2.14928	-2.45843	1.88184e-06	QTL:57
6	36850937	-	A	G	0.068	-0.771663	-3.00515	-5.38173	5.90878e-06	QTL:58
6	36857907	137700765	C	T	0.375	-0.513091	-1.71044	-4.44865	5.31545e-10	QTL:58
6	36863269	133944004	C	T	0.375	-0.513091	-1.71044	-4.44865	5.31545e-10	QTL:58
6	36871343	136540635	A	G	0.375	-0.513683	-1.72439	-4.45645	5.06388e-10	QTL:58
6	36872513	41650771	G	A	0.375	-0.512835	-1.70491	-4.44283	5.397e-10	QTL:58
6	36874602	133868754	G	A	0.374	-0.519378	-1.67147	-4.41462	4.26887e-10	QTL:58
6	36880289	110789098	C	T	0.119	-0.644046	-2.13517	-5.20881	1.48747e-06	QTL:58
6	36902704	109868461	T	C	0.141	-0.71098	-2.05618	-5.59402	3.35794e-09	QTL:58
6	36924166	132647087	A	G	0.119	-0.632245	-2.0502	-5.24162	1.82073e-06	QTL:58
6	36934353	109778868	A	C	0.319	-0.467735	-1.269	-3.59042	9.40679e-08	QTL:59
6	36936613	81128265	T	C	0.319	-0.468155	-1.26157	-3.57719	9.64106e-08	QTL:59
6	36937191	109329029	C	T	0.319	-0.470458	-1.30237	-3.60855	8.21903e-08	QTL:59
6	36939125	137542617	G	A	0.32	-0.4837	-1.265	-3.57141	4.06271e-08	QTL:59
6	36955129	109234805	A	G	0.426	-0.679742	-2.24636	-6.10668	1.21316e-18	QTL:60
6	36958728	137583011	T	C	0.413	-0.688599	-2.32786	-6.43213	2.16133e-19	QTL:60
6	36978273	134837963	G	A	0.413	-0.673037	-2.34218	-6.44562	4.53402e-19	QTL:60
6	36995849	137484912	T	C	0.281	-0.571157	-1.67317	-2.77774	5.52231e-08	QTL:61
6	36996677	136143916	T	C	0.162	-0.938357	-2.73673	-5.80959	2.75628e-16	QTL:62
6	36999602	133597172	C	T	0.168	-0.800468	-2.31443	-5.11912	2.18477e-12	QTL:62
6	37029371	136549008	G	A	0.177	-0.845266	-3.59437	-7.39623	2.69424e-17	QTL:63
6	37030480	81128660	T	C	0.333	-0.677316	-2.9646	-5.80581	1.12752e-14	QTL:64
6	37032906	134214719	T	G	0.205	-0.896208	-3.82606	-7.86369	3.1012e-20	QTL:64
6	37035186	109920258	T	C	0.216	-0.990627	-4.14936	-8.59275	3.24978e-25	QTL:64
6	37036215	133703244	G	A	0.323	-0.615455	-2.6574	-5.02651	1.62705e-11	QTL:64
6	37037466	134860145	T	C	0.323	-0.606155	-2.63828	-4.99079	3.13599e-11	QTL:64
6	37038017	109547063	G	A	0.334	-0.677248	-2.87909	-5.6296	2.59929e-14	QTL:64
6	37040623	136105352	T	C	0.323	-0.606155	-2.63828	-4.99079	3.13599e-11	QTL:64
6	37044068	110983998	C	T	0.333	-0.668718	-2.90242	-5.56549	5.44477e-14	QTL:64
6	37046114	109705804	A	G	0.333	-0.669655	-2.91854	-5.5768	4.73501e-14	QTL:64
6	37049538	110638909	G	A	0.407	-0.822346	-2.95337	-6.27859	3.81938e-20	QTL:64
6	37053170	110338374	T	C	0.332	-0.676478	-2.89931	-5.57933	3.65684e-14	QTL:64
6	37060546	109627413	G	A	0.332	-0.682069	-2.90695	-5.56778	2.6155e-14	QTL:64
6	37061527	136745840	T	C	0.333	-0.662509	-2.88449	-5.55091	9.25473e-14	QTL:64
6	37104774	134645962	C	T	0.33	-0.660493	-2.85559	-5.3016	3.46175e-13	QTL:64
6	37106212	135996742	C	T	0.329	-0.676416	-2.84003	-5.29553	1.57184e-13	QTL:64
6	37107774	133803895	G	T	0.33	-0.663304	-2.83582	-5.31419	3.07394e-13	QTL:64
6	37112864	135731544	G	A	0.33	-0.663233	-2.81868	-5.25107	3.61336e-13	QTL:64
6	37115970	133702426	G	A	0.33	-0.664236	-2.81412	-5.25096	3.47242e-13	QTL:64
6	37123023	137482165	C	T	0.33	-0.665002	-2.80733	-5.23484	3.52845e-13	QTL:64
6	37136794	137060044	G	A	0.33	-0.663233	-2.81868	-5.25107	3.61336e-13	QTL:64
6	37138139	135565978	C	T	0.449	-1.03868	-3.27293	-6.94368	3.80404e-30	QTL:64
6	37140287	132799343	C	T	0.352	-0.64348	-2.59881	-4.55903	4.00842e-12	QTL:64
6	37142174	81147999	G	A	0.502	-1.08675	-3.93425	-7.74329	1.97472e-32	QTL:64
6	37145522	134678579	G	A	0.352	-0.663736	-2.62713	-4.58164	1.09917e-12	QTL:64
6	37147544	136348696	T	G	0.352	-0.654159	-2.63025	-4.61202	1.83658e-12	QTL:64
6	37149945	136750548	G	A	0.352	-0.654159	-2.63025	-4.61202	1.83658e-12	QTL:64
6	37150579	134209622	C	T	0.352	-0.654159	-2.63025	-4.61202	1.83658e-12	QTL:64
6	37153831	137632853	A	G	0.352	-0.654354	-2.61214	-4.61574	1.95438e-12	QTL:64
6	37155597	133519396	A	G	0.352	-0.654354	-2.61214	-4.61574	1.95438e-12	QTL:64
6	37156677	134831868	G	A	0.352	-0.657595	-2.65408	-4.67401	1.24697e-12	QTL:64
6	37158384	135355686	T	C	0.351	-0.662621	-2.64927	-4.65857	9.46455e-13	QTL:64
6	37159718	133185353	T	G	0.352	-0.663283	-2.68288	-4.66552	7.75234e-13	QTL:64
6	37161408	134670664	G	A	0.352	-0.662428	-2.66737	-4.65488	8.87067e-13	QTL:64
6	37163934	110684574	T	C	0.352	-0.663283	-2.68288	-4.66552	7.75234e-13	QTL:64
6	37165831	-	T	G	0.352	-0.65904	-2.64044	-4.59435	1.30523e-12	QTL:64
6	37165836	-	C	T	0.352	-0.65904	-2.64044	-4.59435	1.30523e-12	QTL:64
6	37168914	136906708	T	G	0.352	-0.667577	-2.68323	-4.65564	5.86301e-13	QTL:64
6	37172063	109929793	G	A	0.351	-0.677812	-2.60009	-4.49147	5.70617e-13	QTL:64
6	37174838	-	C	T	0.351	-0.661094	-2.58951	-4.46709	1.6384e-12	QTL:64
6	37174847	137748179	A	G	0.352	-0.667557	-2.66638	-4.5862	7.04372e-13	QTL:64
6	37177441	109085538	G	A	0.352	-0.667557	-2.66638	-4.5862	7.04372e-13	QTL:64
6	37178336	-	T	C	0.351	-0.66331	-2.62394	-4.51506	1.18136e-12	QTL:64
6	37178722	109501082	T	C	0.352	-0.667557	-2.66638	-4.5862	7.04372e-13	QTL:64
6	37180966	110974806	A	G	0.352	-0.667557	-2.66638	-4.5862	7.04372e-13	QTL:64
6	37182427	134061493	A	G	0.352	-0.667602	-2.66248	-4.56812	7.38017e-13	QTL:64
6	37184577	135899001	C	A	0.352	-0.661713	-2.63199	-4.55205	1.18106e-12	QTL:64
6	37191966	110897976	A	G	0.143	-0.62112	-2.83707	-5.14292	3.66369e-08	QTL:64
6	37195504	110572070	A	C	0.35	-0.665017	-2.60441	-4.68813	9.08112e-13	QTL:64
6	37196103	133148479	A	G	0.351	-0.655248	-2.60244	-4.66197	1.72378e-12	QTL:64
6	37211057	109849093	A	G	0.436	-1.25921	-4.77196	-9.98688	1.45571e-46	QTL:65
6	37214068	110793327	T	C	0.436	-1.25921	-4.77196	-9.98688	1.45571e-46	QTL:65
6	37218423	109063701	T	G	0.383	-0.961146	-3.39271	-7.16149	1.23882e-27	QTL:65
6	37219372	109622396	A	C	0.383	-0.960073	-3.37952	-7.15323	1.50641e-27	QTL:65
6	37221776	136542559	T	C	0.455	-1.14451	-4.46321	-9.04544	1.91046e-38	QTL:66
6	37232142	110770764	T	C	0.384	-0.974962	-4.06898	-8.31134	9.44191e-31	QTL:66
6	37234954	110867784	T	C	0.384	-0.974698	-4.04483	-8.29278	1.21001e-30	QTL:66
6	37237698	-	T	C	0.053	-0.762424	-3.73412	-7.47509	3.99473e-06	QTL:66
6	37243159	110780166	T	C	0.331	-0.75127	-2.94755	-6.07832	1.66111e-17	QTL:66
6	37243677	109035277	G	A	0.331	-0.74994	-2.9385	-6.07241	1.94646e-17	QTL:66
6	37245497	134219500	C	T	0.319	-0.661368	-2.9618	-5.80649	1.57661e-14	QTL:66
6	37252978	133016139	G	A	0.435	-0.818628	-3.36291	-6.84932	1.10106e-20	QTL:67
6	37270930	110406669	G	T	0.435	-0.812401	-3.35399	-6.876	1.93722e-20	QTL:67
6	37273774	134225464	C	T	0.092	-0.819164	-3.77856	-7.41774	9.14439e-10	QTL:67
6	37277931	137684828	G	A	0.092	-0.83348	-3.86711	-7.65479	3.80958e-10	QTL:67
6	37282356	133288426	C	T	0.379	-0.622159	-1.83927	-4.35779	1.62346e-10	QTL:68
6	37293699	136487046	A	G	0.359	-0.751651	-2.21128	-5.34072	5.13163e-15	QTL:68
6	37297426	110302064	T	C	0.379	-0.625553	-1.83823	-4.34193	1.42967e-10	QTL:68
6	37298725	109776587	T	C	0.379	-0.625553	-1.83823	-4.34193	1.42967e-10	QTL:68
6	37300810	110281825	T	C	0.379	-0.625553	-1.83823	-4.34193	1.42967e-10	QTL:68
6	37300872	-	G	C	0.423	-0.854484	-2.71257	-5.93898	1.9212e-20	QTL:68
6	37301959	109448564	A	G	0.423	-0.855572	-2.68773	-5.91137	2.10339e-20	QTL:68
6	37302499	109436638	C	A	0.423	-0.85737	-2.69846	-5.92391	1.67434e-20	QTL:68
6	37303264	135282158	G	T	0.358	-0.720923	-2.05733	-5.10272	6.93951e-14	QTL:68
6	37305466	137844992	C	T	0.424	-0.85981	-2.72984	-5.92273	1.36531e-20	QTL:68
6	37313503	109303784	A	G	0.379	-0.634872	-1.90256	-4.3866	7.62977e-11	QTL:68
6	37314183	110058857	C	T	0.379	-0.634872	-1.90256	-4.3866	7.62977e-11	QTL:68
6	37317695	110412527	C	T	0.379	-0.634872	-1.90256	-4.3866	7.62977e-11	QTL:68
6	37321049	109414269	G	A	0.379	-0.638808	-1.90183	-4.37848	6.08984e-11	QTL:68
6	37324718	110841247	C	A	0.379	-0.64679	-1.88851	-4.36373	3.90543e-11	QTL:68
6	37331712	109554838	G	A	0.379	-0.632005	-1.83646	-4.36708	9.04188e-11	QTL:68
6	37332983	43702366	G	T	0.088	-0.689969	-2.93841	-5.66001	8.20131e-07	QTL:68
6	37340937	110443327	G	A	0.379	-0.632005	-1.83646	-4.36708	9.04188e-11	QTL:68
6	37342568	109322908	A	C	0.379	-0.632005	-1.83646	-4.36708	9.04188e-11	QTL:68
6	37343379	-	T	G	0.47	-1.07254	-3.82126	-8.37408	1.41921e-31	QTL:68
6	37345508	109861428	G	T	0.379	-0.632005	-1.83646	-4.36708	9.04188e-11	QTL:68
6	37345903	-	C	T	0.044	-1.10418	-3.92966	-7.13351	8.37224e-08	QTL:68
6	37347130	110062110	G	A	0.38	-0.649277	-1.82624	-4.32827	2.87191e-11	QTL:68
6	37349144	109002201	T	C	0.379	-0.62764	-1.85714	-4.39102	1.11458e-10	QTL:68
6	37354945	110024295	C	T	0.359	-0.754185	-2.21522	-5.34167	4.30606e-15	QTL:68
6	37359765	133222819	T	C	0.379	-0.63818	-1.86682	-4.37723	6.35108e-11	QTL:68
6	37369380	137268410	T	C	0.379	-0.62764	-1.85714	-4.39102	1.11458e-10	QTL:68
6	37373314	109801011	C	T	0.359	-0.754185	-2.21522	-5.34167	4.30606e-15	QTL:68
6	37374314	-	C	A	0.424	-0.868911	-2.75382	-5.95693	6.00139e-21	QTL:68
6	37374718	-	A	G	0.379	-0.636067	-1.87725	-4.42116	6.2304e-11	QTL:68
6	37377606	110426625	C	T	0.359	-0.754185	-2.21522	-5.34167	4.30606e-15	QTL:68
6	37382177	133788626	C	T	0.077	-0.734526	-3.00897	-5.50006	3.31685e-06	QTL:68
6	37384356	135260513	C	T	0.359	-0.754185	-2.21522	-5.34167	4.30606e-15	QTL:68
6	37384980	135721391	G	A	0.077	-0.704495	-2.93546	-5.48677	6.5135e-06	QTL:68
6	37391915	81131535	C	T	0.38	-0.641451	-1.92592	-4.42482	4.49142e-11	QTL:68
6	37393949	110030099	T	C	0.379	-0.649769	-1.8914	-4.39398	3.02179e-11	QTL:68
6	37395313	110908263	G	A	0.424	-0.883102	-2.79354	-6.01197	1.40451e-21	QTL:68
6	37396789	110386170	T	G	0.424	-0.883102	-2.79354	-6.01197	1.40451e-21	QTL:68
6	37400741	110419157	T	G	0.423	-0.890834	-2.75797	-5.97791	8.62815e-22	QTL:68
6	37403224	109924798	T	C	0.424	-0.886726	-2.81764	-6.09856	7.1985e-22	QTL:68
6	37407653	109572301	A	G	0.379	-0.643167	-1.90742	-4.49824	3.27027e-11	QTL:68
6	37412062	81131493	A	C	0.379	-0.648413	-1.92653	-4.5309	2.18603e-11	QTL:68
6	37415264	136695897	T	C	0.044	-1.12	-4.07789	-7.06899	4.13729e-08	QTL:68
6	37418164	110305942	A	G	0.47	-1.08895	-3.89305	-8.50991	1.18753e-32	QTL:68
6	37432458	109433354	G	A	0.424	-0.896749	-2.85036	-6.13539	2.4853e-22	QTL:68
6	37435861	81131480	T	C	0.424	-0.894912	-2.80485	-6.02361	4.51657e-22	QTL:68
6	37436347	109153004	G	T	0.379	-0.655142	-1.90711	-4.40195	2.12219e-11	QTL:68
6	37444900	109394155	C	T	0.379	-0.655142	-1.90711	-4.40195	2.12219e-11	QTL:68
6	37452985	134680369	A	G	0.077	-0.71391	-3.06442	-5.60931	4.13014e-06	QTL:68
6	37458923	81131474	T	G	0.36	-0.765482	-2.23898	-5.35344	1.89362e-15	QTL:68
6	37463709	109987915	T	C	0.36	-0.757568	-2.28339	-5.38338	3.02221e-15	QTL:68
6	37466356	132741545	G	A	0.091	-0.803072	-3.8339	-7.78241	8.74759e-10	QTL:68
6	37480256	81131471	T	C	0.053	-0.734986	-3.69524	-7.55108	5.06042e-06	QTL:68
6	37483537	137111419	A	C	0.091	-0.801062	-3.95481	-7.9094	6.37592e-10	QTL:68
6	37489614	109492119	T	C	0.36	-0.755125	-2.27912	-5.33708	4.08463e-15	QTL:68
6	37497517	137187926	A	G	0.091	-0.792192	-3.89033	-7.78991	1.07143e-09	QTL:68
6	37516151	134831130	A	G	0.36	-0.756508	-2.18418	-5.24804	4.66984e-15	QTL:68
6	37521235	110128085	T	G	0.451	-1.17948	-4.18515	-9.32247	2.93671e-38	QTL:68
6	37528626	135344248	T	G	0.091	-0.809806	-3.80756	-7.69632	8.8189e-10	QTL:68
6	37533790	133169685	G	A	0.091	-0.811277	-3.76011	-7.64567	9.99291e-10	QTL:68
6	37540368	136146265	C	T	0.091	-0.807066	-3.76564	-7.66461	1.06157e-09	QTL:68
6	37546311	133663788	C	A	0.091	-0.807066	-3.76564	-7.66461	1.06157e-09	QTL:68
6	37550562	137260864	T	C	0.091	-0.837751	-3.84511	-7.68975	4.29949e-10	QTL:69
6	37557764	136088613	A	G	0.091	-0.794217	-3.88154	-7.80005	1.28465e-09	QTL:69
6	37573159	135946198	C	A	0.091	-0.794217	-3.88154	-7.80005	1.28465e-09	QTL:69
6	37579521	132640138	A	G	0.091	-0.794217	-3.88154	-7.80005	1.28465e-09	QTL:69
6	37620283	137543949	G	T	0.091	-0.7945	-3.81898	-7.73518	1.61981e-09	QTL:69
6	37624676	132773206	C	T	0.091	-0.7945	-3.81898	-7.73518	1.61981e-09	QTL:69
6	37634657	109367170	T	C	0.09	-0.820526	-3.82964	-7.76014	9.4853e-10	QTL:69
6	37652729	109012634	A	G	0.393	-0.755104	-2.6543	-6.06321	4.41959e-18	QTL:69
6	37663853	109868441	A	G	0.124	-0.77514	-3.27277	-6.5037	2.68135e-10	QTL:69
6	37666279	109825528	A	G	0.343	-0.613071	-1.58667	-3.82081	9.28493e-11	QTL:70
6	37667162	134637233	G	A	0.125	-0.756326	-3.31391	-6.51991	3.6459e-10	QTL:70
6	37683699	136807875	T	C	0.403	-0.979287	-2.92889	-6.58089	4.99906e-26	QTL:71
6	37709725	135343689	A	G	0.389	-0.904668	-2.59531	-5.77649	1.40253e-22	QTL:71
6	37719635	136542067	A	G	0.389	-0.904668	-2.59531	-5.77649	1.40253e-22	QTL:71
6	37736960	81167123	G	C	0.131	-0.766678	-2.94544	-5.33253	2.04241e-10	QTL:71
6	37741893	109950161	A	G	0.392	-0.916597	-2.71988	-5.95543	2.6544e-23	QTL:71
6	37749840	110925789	T	C	0.392	-0.916597	-2.71988	-5.95543	2.6544e-23	QTL:71
6	37752740	108971695	C	T	0.392	-0.915158	-2.72122	-5.95082	3.12408e-23	QTL:71
6	37766502	-	C	G	0.088	-0.744647	-2.92792	-5.89191	7.32434e-08	QTL:71
6	37776670	110762581	G	A	0.181	-0.592194	-2.00337	-5.80732	2.1395e-09	QTL:72
6	37777797	110914898	A	C	0.184	-0.60719	-1.92468	-4.26083	2.85606e-08	QTL:73
6	37780584	133121975	G	A	0.086	-0.903291	-3.91015	-7.81252	1.14516e-10	QTL:74
6	37782521	133864711	G	A	0.11	-0.603812	-2.88768	-4.93968	4.09409e-06	QTL:74
6	37784598	110320968	T	C	0.085	-0.919349	-3.87735	-7.84336	8.0714e-11	QTL:74
6	37785809	132881454	A	G	0.11	-0.617442	-2.87555	-5.00944	2.93274e-06	QTL:74
6	37786966	135215113	T	C	0.11	-0.60164	-2.85294	-4.91481	4.7682e-06	QTL:74
6	37787672	132992183	C	T	0.086	-0.902518	-3.87235	-7.76696	1.2563e-10	QTL:74
6	37796921	137167351	G	A	0.449	-0.712828	-3.11149	-6.32185	1.10012e-16	QTL:74
6	37802917	109361486	G	A	0.086	-0.902518	-3.87235	-7.76696	1.2563e-10	QTL:74
6	37804003	109283286	T	C	0.443	-0.681055	-2.95968	-6.06698	1.59106e-15	QTL:74
6	37810505	135351468	G	A	0.449	-0.712828	-3.11149	-6.32185	1.10012e-16	QTL:74
6	37811600	108950522	A	G	0.449	-0.709113	-3.13503	-6.35129	1.17794e-16	QTL:74
6	37812521	133278590	G	A	0.449	-0.71599	-3.13394	-6.3812	7.25372e-17	QTL:74
6	37813572	109165562	A	G	0.447	-0.720135	-3.15614	-6.4168	4.5427e-17	QTL:74
6	37814928	110350585	T	C	0.449	-0.71599	-3.13394	-6.3812	7.25372e-17	QTL:74
6	37815615	110009223	C	A	0.449	-0.709113	-3.13503	-6.35129	1.17794e-16	QTL:74
6	37816231	135568791	C	T	0.448	-0.716793	-3.14721	-6.43442	4.96953e-17	QTL:74
6	37817589	81151923	T	C	0.449	-0.705794	-3.13772	-6.34708	1.41079e-16	QTL:74
6	37818195	135144430	T	C	0.447	-0.70777	-3.15148	-6.42268	8.83719e-17	QTL:74
6	37819224	136490720	A	G	0.449	-0.70009	-3.13928	-6.33956	2.07545e-16	QTL:74
6	37821595	43706631	G	A	0.449	-0.70009	-3.13928	-6.33956	2.07545e-16	QTL:74
6	37822623	42820832	A	C	0.513	-1.14385	-4.43138	-9.43359	2.58019e-35	QTL:74
6	37831626	110884577	G	T	0.449	-0.696896	-3.13274	-6.34125	2.57932e-16	QTL:74
6	37833129	135418588	G	A	0.091	-0.854344	-3.96766	-7.52135	1.02463e-10	QTL:74
6	37837605	42820837	T	C	0.054	-0.868657	-1.90667	-4.88507	5.41618e-06	QTL:74
6	37838622	137690924	G	T	0.458	-0.747274	-3.20409	-6.66151	9.34588e-18	QTL:74
6	37875984	110411130	C	T	0.084	-0.854082	-3.57565	-7.54966	2.5323e-09	QTL:74
6	37881557	109651737	C	T	0.115	-0.588601	-2.98657	-4.92966	2.06136e-06	QTL:74
6	37902755	109190243	C	A	0.421	-0.661944	-2.9956	-6.27945	1.415e-15	QTL:74
6	37905296	110418073	G	T	0.421	-0.661944	-2.9956	-6.27945	1.415e-15	QTL:74
6	37908478	81165825	T	C	0.421	-0.668232	-2.99353	-6.32023	8.17978e-16	QTL:74
6	37919045	109936817	C	T	0.492	-0.923605	-3.59577	-7.82363	2.99648e-25	QTL:75
6	37920305	109210955	G	A	0.255	-0.807621	-2.84352	-6.99341	2.69914e-18	QTL:75
6	37921723	109878594	C	T	0.438	-0.610502	-2.27813	-5.07104	5.09611e-12	QTL:76
6	37929882	109816800	T	C	0.436	-0.584991	-2.18477	-4.86389	3.92266e-11	QTL:76
6	37931903	109172626	T	C	0.201	-0.586076	-1.89006	-5.1038	3.73299e-09	QTL:76
6	37933250	81165686	A	G	0.201	-0.584158	-1.90624	-5.12643	3.86899e-09	QTL:76
6	37934272	136101780	T	C	0.452	-0.684212	-2.63115	-5.70865	1.97686e-14	QTL:76
6	37944827	133120310	T	G	0.071	-0.692312	-3.23501	-6.38552	9.36995e-07	QTL:76
6	37950689	42447225	C	A	0.138	-0.700344	-2.29637	-6.25572	9.89022e-10	QTL:76
6	37953254	110543337	A	G	0.201	-0.590062	-1.90322	-5.11893	3.01339e-09	QTL:76
6	37960313	109817322	G	A	0.438	-0.614361	-2.27799	-5.03467	4.79454e-12	QTL:76
6	37965489	110718778	G	T	0.438	-0.614361	-2.27799	-5.03467	4.79454e-12	QTL:76
6	37972173	110854803	C	T	0.204	-0.604036	-1.96056	-5.27407	6.87426e-10	QTL:76
6	37973508	109332180	C	T	0.204	-0.604036	-1.96056	-5.27407	6.87426e-10	QTL:76
6	37974974	110543527	T	C	0.485	-1.12823	-4.26674	-9.51472	2.94167e-35	QTL:77
6	37978037	110936097	G	A	0.481	-1.08811	-4.08433	-9.15453	2.70309e-33	QTL:77
6	37979918	42447221	A	C	0.138	-0.711142	-2.27785	-6.27117	6.23973e-10	QTL:77
6	37987337	133745929	G	A	0.485	-1.12417	-4.24431	-9.4973	4.7593e-35	QTL:77
6	37990808	109326577	C	A	0.417	-0.682951	-2.35477	-5.44385	2.05904e-14	QTL:77
6	37991751	133119904	C	T	0.505	-1.06206	-4.13074	-8.76942	1.54749e-30	QTL:77
6	37996786	110250874	C	A	0.485	-1.12417	-4.24431	-9.4973	4.7593e-35	QTL:77
6	37999069	-	A	G	0.138	-0.711463	-2.24688	-6.21346	6.95903e-10	QTL:77
6	38001622	109776745	A	G	0.485	-1.12834	-4.2538	-9.50208	3.07269e-35	QTL:77
6	38005805	110392061	C	T	0.482	-1.09563	-4.11528	-9.26518	5.70113e-34	QTL:77
6	38016782	110713216	G	A	0.071	-0.811471	-3.44759	-6.58732	2.64824e-08	QTL:77
6	38021694	42447209	T	G	0.198	-0.824877	-2.82292	-6.76933	1.66385e-15	QTL:77
6	38023878	110984633	T	C	0.469	0.523511	2.25444	6.03858	3.14587e-13	QTL:78
6	38026545	42447192	T	C	0.474	0.539664	2.1407	5.79	4.94877e-13	QTL:78
6	38028236	137629348	C	T	0.252	-1.01865	-3.76466	-8.45303	1.57704e-26	QTL:78
6	38038404	135190758	C	A	0.252	-1.00744	-3.77522	-8.50575	2.73408e-26	QTL:78
6	38042337	137333025	C	T	0.252	-1.00184	-3.83496	-8.61033	2.63728e-26	QTL:78
6	38045727	132863059	T	C	0.252	-1.01852	-3.85566	-8.57332	1.11947e-26	QTL:78
6	38047861	110824354	T	C	0.437	0.544224	2.35554	5.99463	9.0255e-13	QTL:78
6	38059181	110046566	C	T	0.055	-0.775603	-3.6314	-7.11611	3.26677e-06	QTL:79
6	38060254	110220945	A	G	0.055	-0.775603	-3.6314	-7.11611	3.26677e-06	QTL:80
6	38060997	134179553	T	G	0.074	-0.752225	-3.64099	-6.97656	5.37617e-08	QTL:81
6	38062745	136156929	C	A	0.228	-0.74761	-2.71217	-6.0208	1.33303e-13	QTL:82
6	38063490	81165530	C	T	0.209	-0.663029	-2.26227	-5.31713	1.61639e-10	QTL:82
6	38064611	137635090	A	G	0.209	-0.669746	-2.26841	-5.3853	9.40056e-11	QTL:82
6	38066094	110812231	C	T	0.138	-0.866335	-3.66107	-7.16644	1.42943e-13	QTL:83
6	38067771	134643548	G	A	0.118	-0.729839	-3.1139	-6.39576	4.44671e-09	QTL:83
6	38082032	110081874	G	A	0.161	-0.713243	-3.63998	-8.48568	1.60493e-14	QTL:84
6	38107020	41628649	C	A	0.148	-0.965807	-3.06369	-6.95776	3.66533e-17	QTL:85
6	38114161	109476181	G	A	0.201	-1.07503	-3.60553	-8.28286	2.087e-26	QTL:85
6	38114717	109264945	G	T	0.202	-1.04616	-3.54466	-8.06639	3.21903e-25	QTL:85
6	38116481	81165346	T	G	0.201	-1.08414	-3.73489	-8.47103	3.40222e-27	QTL:85
6	38123141	109792426	G	T	0.079	-0.79458	-2.82309	-5.13047	4.53506e-07	QTL:85
6	38131158	133877406	T	C	0.303	0.624815	2.49632	6.15068	3.29576e-12	QTL:85
6	38139495	109278547	C	T	0.285	-1.38237	-5.28129	-11.4103	3.28794e-46	QTL:86
6	38140681	109645115	G	T	0.285	-1.38237	-5.28129	-11.4103	3.28794e-46	QTL:86
6	38146922	121918950	G	A	0.206	-0.793885	-3.51172	-8.76449	4.75285e-20	QTL:87
6	38155774	110932119	T	G	0.16	-0.729659	-3.33079	-7.99509	1.96286e-13	QTL:88
6	38157637	81165201	A	G	0.198	-0.599279	-2.72267	-6.96089	3.02226e-12	QTL:88
6	38210658	110780938	T	C	0.162	-0.697711	-3.20159	-7.92027	4.71895e-13	QTL:88
6	38246471	109972697	C	T	0.162	-0.690938	-3.18437	-7.88017	6.95592e-13	QTL:88
6	38253807	110402003	T	C	0.162	-0.691116	-3.16493	-7.85473	7.68723e-13	QTL:88
6	38269013	134586356	T	C	0.162	-0.70022	-3.19774	-7.92018	4.22674e-13	QTL:88
6	38273065	136442844	C	T	0.454	0.497338	2.21742	5.53676	1.04854e-10	QTL:88
6	38275910	133502290	C	T	0.163	-0.700957	-3.21675	-7.90995	4.26145e-13	QTL:88
6	38281450	81158777	T	G	0.163	-0.678461	-3.34019	-7.98259	4.81896e-13	QTL:88
6	38296346	109463535	C	T	0.09	-0.680508	-2.41984	-4.03007	5.1374e-06	QTL:88
6	38466743	137375032	T	C	0.236	-0.535386	-2.13078	-4.37242	9.36405e-08	QTL:89
6	38468101	132767723	A	G	0.24	-0.518548	-2.19146	-4.39711	1.10166e-07	QTL:89
6	38469318	134646397	T	C	0.24	-0.518548	-2.19146	-4.39711	1.10166e-07	QTL:89
6	38472008	136381271	C	A	0.236	-0.535386	-2.13078	-4.37242	9.36405e-08	QTL:89
6	38486592	110517068	G	T	0.229	-0.642102	-2.45353	-5.32148	1.10472e-10	QTL:89
6	38494615	108939713	A	G	0.16	0.685692	2.23301	3.40265	2.66537e-08	QTL:89
6	38535681	136962295	A	G	0.115	-0.585332	-2.86844	-5.09414	9.1778e-07	QTL:90
6	38549206	43136057	C	T	0.223	-0.495401	-1.793	-5.07834	1.98519e-08	QTL:91
6	38562229	137121021	A	G	0.23	-0.628196	-2.36615	-5.18868	1.68861e-11	QTL:92
6	38564166	110410776	A	G	0.098	-0.615616	-2.45238	-5.94436	3.06758e-07	QTL:92
6	38565084	133137469	T	C	0.23	-0.628196	-2.36615	-5.18868	1.68861e-11	QTL:92
6	38566242	110854007	A	G	0.231	-0.652593	-2.41848	-5.31073	2.95178e-12	QTL:92
6	38581307	109717125	T	C	0.256	-0.746862	-2.94375	-6.60771	2.95651e-17	QTL:93
6	38605243	110325993	C	T	0.39	0.329474	1.56381	3.92387	7.15193e-07	QTL:94
6	38623045	43467097	A	G	0.2	-0.598839	-2.27187	-5.54479	1.74858e-10	QTL:94
6	38630406	135717632	C	T	0.452	-0.490113	-1.68561	-3.25752	2.0183e-09	QTL:95
6	38827004	134641378	T	C	0.278	-0.659847	-2.37202	-6.0989	2.24887e-16	QTL:96
6	39181262	81177048	A	G	0.274	-0.399384	-1.6501	-3.03711	6.81172e-06	QTL:97
6	39301737	132861941	G	A	0.243	0.446961	1.93103	2.98603	3.91189e-06	QTL:98
6	39371669	110215272	T	G	0.444	0.499881	2.2581	4.87306	3.54617e-13	QTL:99
6	39379202	134813163	A	G	0.297	0.4503	1.76211	4.24899	1.97841e-07	QTL:100
6	39426001	43749696	A	G	0.341	-0.584722	-2.32467	-4.13725	2.39582e-12	QTL:100
6	39426964	42521897	C	T	0.357	-0.510611	-1.96606	-3.70488	5.44805e-10	QTL:100
6	39431233	42521904	C	T	0.357	-0.52325	-2.06612	-3.8102	1.53702e-10	QTL:100
6	39432938	134840856	A	G	0.353	-0.517556	-1.9239	-3.41773	9.50547e-10	QTL:100
6	39437165	81139534	C	T	0.35	-0.547429	-2.29062	-3.89711	2.09688e-11	QTL:100
6	39595310	-	A	C	0.108	-0.64225	-3.10483	-5.96295	5.25994e-08	QTL:100
6	39601300	-	A	G	0.109	-0.612509	-3.30655	-6.08857	4.10763e-08	QTL:101
6	39627415	41656414	A	C	0.261	0.482028	1.75425	2.83911	7.33021e-06	QTL:102
6	39697268	-	C	T	0.257	-0.599391	-2.25353	-4.75714	1.07783e-11	QTL:103
6	39721697	81129839	A	G	0.267	-0.57843	-1.85491	-4.1011	1.3905e-10	QTL:103
6	39727899	43461217	A	G	0.262	-0.579398	-2.02371	-4.21892	8.49027e-11	QTL:104
6	39728654	-	T	C	0.305	0.562945	2.04182	5.00757	6.31591e-10	QTL:105
6	39730068	135312587	A	G	0.389	-0.78344	-2.92777	-6.65067	5.20743e-21	QTL:105
6	39733610	43461215	A	G	0.396	-0.737116	-2.60249	-6.0962	7.19998e-19	QTL:105
6	39737879	43461220	A	G	0.335	-0.572723	-1.87743	-4.71679	9.86455e-12	QTL:105
6	39740928	-	A	G	0.48	0.358036	1.64222	3.6684	1.03228e-06	QTL:106
6	39784052	111018176	T	C	0.206	-0.8342	-2.60534	-5.43677	2.07229e-15	QTL:107
6	39832870	43462365	G	T	0.384	0.588496	1.75609	4.2153	2.72697e-10	QTL:108
6	39881993	43462862	G	A	0.394	0.569551	1.94857	4.2265	3.99233e-10	QTL:108
6	39987567	-	A	C	0.139	-0.718737	-3.04774	-5.06406	9.51676e-11	QTL:109
6	39987895	135798847	C	T	0.049	-0.810652	-3.90853	-6.92172	6.61626e-06	QTL:109
6	39994335	43610477	C	T	0.258	-0.396609	-2.10818	-3.25137	2.04992e-06	QTL:109
6	39999126	-	C	T	0.266	-0.408097	-2.09491	-3.16922	2.03009e-06	QTL:109
6	40000045	43610456	G	A	0.263	-0.435366	-2.30601	-3.58675	2.27983e-07	QTL:109
6	40019707	43610466	G	A	0.244	-0.524354	-2.41034	-4.20519	1.82887e-09	QTL:109
6	40034286	110839883	C	T	0.499	0.412116	1.53142	2.28507	5.50575e-06	QTL:109
6	40036287	43610437	C	A	0.16	-0.592806	-1.52452	-2.24758	6.60635e-07	QTL:110
6	40038343	81134193	T	G	0.165	-0.608033	-1.76967	-2.85649	1.08599e-07	QTL:111
6	40040024	-	C	T	0.16	-0.628614	-1.89751	-3.53327	4.54689e-08	QTL:112
6	40040343	110956813	G	A	0.362	-0.71395	-3.27444	-5.62819	3.31327e-17	QTL:112
6	40057338	135331435	T	C	0.159	-0.567789	-1.79844	-3.11282	2.38227e-06	QTL:113
6	40129309	110190699	T	C	0.299	-0.47417	-1.60777	-2.77121	1.04386e-06	QTL:114
6	40130949	81129962	T	C	0.215	-0.524634	-1.93332	-2.90042	5.90779e-07	QTL:114
6	40185388	108993379	C	T	0.284	-0.364875	-1.57796	-4.13464	3.24603e-06	QTL:115
6	40303727	133330359	C	T	0.126	-0.499329	-2.59825	-5.96055	1.15589e-07	QTL:116
6	40307186	137308147	A	G	0.133	-0.513205	-2.4311	-5.45316	1.74703e-07	QTL:116
6	40309373	-	T	C	0.126	-0.531652	-2.88276	-5.89989	3.59697e-08	QTL:116
6	40311244	136126101	T	C	0.135	-0.493523	-2.28885	-5.56092	1.49774e-07	QTL:116
6	40312842	133462475	C	T	0.137	-0.468596	-2.08979	-5.27016	7.14385e-07	QTL:116
6	40316648	-	G	A	0.136	-0.481349	-2.14607	-5.30294	4.77697e-07	QTL:116
6	40397909	-	A	G	0.262	-0.526414	-1.77945	-4.45586	3.69869e-09	QTL:117
6	40443461	134916385	C	T	0.309	-0.5892	-1.54214	-4.02416	1.77513e-11	QTL:118
6	40520147	135591504	T	C	0.308	-0.459916	-1.12384	-2.98719	3.06288e-06	QTL:119
6	40525991	134766365	C	A	0.305	-0.476111	-1.40104	-3.22082	1.94952e-06	QTL:119
6	40526197	-	G	A	0.302	-0.495943	-1.51573	-3.63519	3.23124e-07	QTL:119
6	40536486	-	T	C	0.301	-0.495447	-1.55897	-3.70781	2.59994e-07	QTL:119
6	40565574	41651258	T	C	0.236	-0.527239	-1.71478	-3.53822	3.10624e-07	QTL:120
6	40586790	135804714	A	G	0.184	0.528916	2.22154	3.72114	1.98141e-07	QTL:120
6	40599155	43459808	A	G	0.367	-0.562579	-2.0807	-4.0046	2.91298e-09	QTL:121
6	40662051	41595958	C	T	0.18	-0.521028	-1.68494	-4.25891	1.94118e-07	QTL:122
6	40744548	-	A	C	0.221	-0.495499	-1.50681	-2.72483	1.97661e-06	QTL:123
6	40869544	134048672	C	T	0.171	-0.55853	-2.24834	-3.91994	5.15433e-07	QTL:124
6	40874420	135451889	A	G	0.171	-0.55853	-2.24834	-3.91994	5.15433e-07	QTL:124
6	40882275	137165445	T	C	0.17	-0.567596	-2.27577	-3.98465	3.62967e-07	QTL:124
6	40904637	-	C	A	0.169	-0.608141	-2.06975	-3.49314	1.78278e-07	QTL:124
6	40906713	133655172	G	A	0.169	-0.590041	-2.2019	-3.60287	3.27644e-07	QTL:124
6	40933517	43464901	A	G	0.277	0.440094	1.21697	3.14088	7.82911e-06	QTL:125
6	40937684	-	G	A	0.171	-0.90539	-4.26602	-8.51674	5.37144e-21	QTL:126
6	40945579	133886965	C	T	0.172	-0.909308	-4.22427	-8.6162	2.27985e-21	QTL:126
6	40947229	-	T	C	0.173	-0.871718	-4.27865	-8.62984	5.24096e-21	QTL:126
6	40949037	43464929	G	T	0.179	-0.832055	-3.82467	-7.68677	2.14226e-18	QTL:126
6	40951315	41651283	C	T	0.177	-0.831469	-3.80828	-7.72505	7.65773e-18	QTL:126
6	40951786	-	C	G	0.176	-0.833193	-3.85127	-7.63631	1.01264e-17	QTL:126
6	40954120	43466269	C	T	0.177	-0.82779	-3.83048	-7.62057	1.05116e-17	QTL:126
6	40955622	43466278	T	C	0.176	-0.869217	-4.01429	-7.85997	4.54244e-19	QTL:126
6	40956344	-	G	A	0.171	-0.906585	-4.32689	-8.53192	7.58318e-21	QTL:126
6	40957063	43466286	T	G	0.17	-0.91859	-4.43533	-8.76087	1.61237e-21	QTL:126
6	40964760	133499503	T	C	0.262	-0.507201	-1.80083	-3.8265	2.03363e-07	QTL:127
6	40983786	110475534	A	C	0.262	-0.502623	-1.79268	-3.81283	2.60589e-07	QTL:127
6	40985507	109888144	T	G	0.262	-0.507201	-1.80083	-3.8265	2.03363e-07	QTL:127
6	40985640	-	G	A	0.264	-0.499114	-1.62622	-3.73829	3.02668e-07	QTL:127
6	40990968	110844906	A	G	0.262	-0.507201	-1.80083	-3.8265	2.03363e-07	QTL:128
6	41002154	43464885	G	A	0.131	-0.899643	-4.0738	-7.9231	5.93219e-16	QTL:128
6	41016535	-	G	A	0.45	-0.433642	-2.21452	-4.00691	2.19428e-08	QTL:128
6	41021227	110005069	G	A	0.128	-0.925543	-4.39217	-8.36165	3.71615e-17	QTL:128
6	41038599	43464857	T	C	0.127	-0.90086	-3.89443	-8.03391	1.4795e-15	QTL:128
6	41041068	43464858	C	T	0.126	-0.892343	-3.9826	-7.96195	2.86019e-15	QTL:128
6	41044834	-	A	G	0.171	-0.845649	-4.05692	-8.1533	1.2712e-18	QTL:128
6	41045844	43464859	C	A	0.126	-0.910325	-3.97685	-8.24606	6.74043e-16	QTL:128
6	41071622	109972900	G	A	0.111	-0.814956	-3.48452	-6.69452	5.75467e-11	QTL:128
6	41083837	-	C	T	0.106	-0.801551	-3.75741	-7.09622	1.02734e-10	QTL:128
6	41135319	43462176	G	A	0.114	-0.797785	-3.40454	-6.33689	1.34412e-10	QTL:129
6	41152566	43462147	A	C	0.119	-0.739516	-2.95685	-5.43721	3.85766e-09	QTL:129
6	41154283	43462143	A	G	0.116	-0.763169	-3.20585	-6.2277	5.04676e-10	QTL:129
6	41163450	132846148	A	C	0.119	-0.712602	-2.66083	-5.18012	1.4499e-08	QTL:129
6	41168115	136992356	G	T	0.115	-0.77321	-3.32921	-6.41168	2.83344e-10	QTL:129
6	41196787	43460918	T	C	0.192	-0.465815	-2.06097	-5.55709	4.1747e-09	QTL:130
6	41855601	41625135	G	A	0.446	0.362937	2.30004	4.21285	1.72773e-08	QTL:131
6	43738831	41651311	C	T	0.117	-0.523906	-2.72576	-4.93995	7.81157e-06	QTL:132
6	43762321	109004982	C	A	0.124	-0.559098	-2.91138	-5.56252	1.59398e-07	QTL:132
6	43765896	110036526	C	T	0.12	-0.550894	-3.08718	-5.50829	2.51507e-07	QTL:132
6	48836508	43464272	A	G	0.046	-0.768992	-1.30067	-6.4432	5.70868e-06	QTL:133
7	88942646	110299932	A	C	0.407	-0.388807	-1.0114	-2.62732	2.46751e-06	QTL:134
7	89480893	110723137	C	T	0.468	0.316371	0.842935	2.96979	8.93083e-06	QTL:135
7	89483394	133101915	A	G	0.46	0.35823	0.88108	2.8009	2.76892e-06	QTL:136
7	89610477	110933893	T	C	0.185	0.558524	1.74098	3.5458	6.21752e-07	QTL:137
7	90622467	109819349	T	C	0.401	0.413852	1.74114	4.79948	5.45569e-08	QTL:138
7	90694438	110995217	C	A	0.407	0.388297	1.68452	4.40933	6.25204e-07	QTL:138
7	90730890	135679671	A	G	0.482	-0.433296	-1.68815	-3.60678	1.15243e-07	QTL:139
7	90747139	109476734	A	C	0.386	-0.400114	-1.49644	-3.38083	1.71199e-06	QTL:140
7	90756120	109050440	A	G	0.392	-0.446084	-1.62043	-3.56518	1.00289e-07	QTL:140
7	90791131	110961132	T	C	0.402	0.620657	2.36415	5.77217	3.89825e-13	QTL:141
7	90807032	110840843	C	T	0.412	0.605763	2.28686	5.58007	1.21738e-12	QTL:141
7	90808188	110831316	A	G	0.412	0.605763	2.28686	5.58007	1.21738e-12	QTL:141
7	90808858	110545207	A	G	0.412	0.566474	2.05032	5.25026	3.44926e-11	QTL:141
7	90819463	110059753	T	A	0.413	0.586831	2.06284	5.0906	2.30274e-11	QTL:141
7	90824804	109561984	T	C	0.413	0.57397	2.02952	5.00842	5.31404e-11	QTL:141
7	90825887	109305221	A	C	0.413	0.57397	2.02952	5.00842	5.31404e-11	QTL:141
7	90827178	108999739	C	T	0.413	0.555106	1.9251	4.93569	1.54775e-10	QTL:141
7	90830012	110586518	G	A	0.48	-0.398698	-0.952662	-2.78098	8.44531e-06	QTL:141
7	90832681	135607340	G	A	0.48	-0.398698	-0.952662	-2.78098	8.44531e-06	QTL:141
7	90844254	109439459	A	G	0.48	-0.399329	-0.965911	-2.7892	8.25999e-06	QTL:141
7	90844723	136675904	T	C	0.48	-0.399329	-0.965911	-2.7892	8.25999e-06	QTL:141
7	90845941	109901274	T	C	0.402	0.620469	2.33277	5.6026	7.61438e-13	QTL:141
7	90851664	110066813	T	C	0.509	0.431076	1.21618	3.26015	7.65029e-07	QTL:141
7	90855265	109618368	G	A	0.402	0.621173	2.37426	5.65136	5.82514e-13	QTL:141
7	90863630	109860522	C	T	0.509	0.437238	1.24961	3.28214	5.56683e-07	QTL:141
7	90887932	110680622	A	G	0.402	0.61788	2.36152	5.64815	7.13376e-13	QTL:141
7	90907719	41625572	G	A	0.317	-0.34753	-1.79662	-3.74659	1.35889e-06	QTL:141
7	90930739	-	G	A	0.465	-0.366493	-1.27799	-3.20732	9.28651e-06	QTL:142
9	57901328	110548957	C	T	0.463	-0.219207	0.979171	2.81149	1.74144e-06	QTL:143
13	63307570	110841957	T	C	0.482	0.219198	0.787148	-1.63332	3.83761e-06	QTL:144
14	16867316	109618600	T	C	0.126	0.273402	3.27668	3.93668	8.82033e-06	QTL:145
14	16870186	111000599	G	A	0.125	0.260797	3.29929	3.87085	8.42122e-06	QTL:145
14	16883215	109650218	T	G	0.111	0.298718	3.46908	4.2548	8.00246e-06	QTL:145
14	16884286	133932425	A	G	0.11	0.287049	3.48483	4.33393	9.5176e-06	QTL:145
14	19909917	133141634	G	T	0.305	0.37805	2.34532	3.59653	1.62522e-06	QTL:146
14	21186366	134263097	T	C	0.199	0.418496	3.16751	3.7745	2.03718e-06	QTL:147
14	21366101	41724675	T	C	0.415	0.510502	1.80679	3.18681	3.49377e-08	QTL:148
14	22013762	134642618	T	C	0.112	0.408984	2.95016	5.37104	9.12455e-06	QTL:149
14	22192033	133959904	T	C	0.425	0.395145	1.9018	3.42758	3.86546e-06	QTL:149
14	22199112	41628383	T	A	0.338	0.577744	2.4918	4.26063	3.42964e-09	QTL:149
14	22205167	42456546	T	C	0.337	0.591622	2.52423	4.22437	1.90264e-09	QTL:149
14	22233064	42456562	G	A	0.425	0.400501	1.78883	3.106	7.62917e-06	QTL:149
14	22238464	110061498	A	G	0.111	0.430609	3.09635	5.58562	3.10607e-06	QTL:150
14	22432738	-	A	G	0.304	0.603995	2.897	4.76609	4.21529e-11	QTL:150
14	22459009	110864751	A	G	0.349	0.670551	3.48942	5.9597	2.42548e-14	QTL:150
14	22459925	-	T	G	0.348	0.686339	3.53974	5.78194	1.14035e-14	QTL:150
14	22460066	42545145	T	C	0.298	0.63683	2.92566	4.97716	1.13405e-11	QTL:150
14	22471958	-	G	A	0.358	0.653933	3.52466	5.75379	2.77859e-14	QTL:150
14	22483442	-	C	A	0.306	0.6251	2.92948	4.79066	1.1774e-11	QTL:150
14	22492158	110006364	T	C	0.357	0.645649	3.52516	6.01152	2.3538e-14	QTL:150
14	22500823	-	G	A	0.358	0.633328	3.50964	5.62739	9.42563e-14	QTL:150
14	22562200	-	G	A	0.357	0.635443	3.48915	5.6236	1.02095e-13	QTL:150
14	22563136	109890494	A	G	0.357	0.633833	3.52921	5.83959	5.84958e-14	QTL:150
14	22565752	110993288	A	G	0.357	0.633833	3.52921	5.83959	5.84958e-14	QTL:150
14	22566433	109174538	T	C	0.357	0.633833	3.52921	5.83959	5.84958e-14	QTL:150
14	22568700	-	T	C	0.357	0.63549	3.45464	5.52391	1.48708e-13	QTL:150
14	22569464	109976467	A	G	0.357	0.633833	3.52921	5.83959	5.84958e-14	QTL:150
14	22570301	108982003	T	C	0.357	0.628487	3.51678	5.82368	8.23653e-14	QTL:150
14	22571422	110482368	G	T	0.455	0.439722	2.29063	3.87281	4.24776e-08	QTL:150
14	22573154	134751608	T	G	0.349	0.662378	3.45285	5.83465	5.76706e-14	QTL:150
14	22579399	-	A	G	0.357	0.63549	3.45464	5.52391	1.48708e-13	QTL:150
14	22579809	110010333	A	C	0.483	0.401347	2.2258	4.01964	1.21024e-07	QTL:150
14	22581401	109645403	A	C	0.482	0.405374	2.18024	4.01049	1.26646e-07	QTL:150
14	22592920	-	T	G	0.304	0.599753	2.89208	4.76589	4.8415e-11	QTL:150
14	22671158	110383563	C	T	0.359	0.726757	3.15887	7.21017	1.04015e-16	QTL:151
14	22674179	134955677	A	G	0.391	0.614905	2.75344	6.07424	2.74779e-13	QTL:151
14	22678296	134193404	T	C	0.364	0.703167	3.20941	6.99986	3.31683e-16	QTL:151
14	22680795	135748649	C	A	0.364	0.708172	3.21972	7.01142	2.35894e-16	QTL:151
14	22681176	-	A	G	0.359	0.739512	3.25387	7.37113	2.47071e-17	QTL:151
14	22681826	132711884	A	G	0.364	0.708172	3.21972	7.01142	2.35894e-16	QTL:151
14	22691244	-	C	T	0.519	0.469692	2.27394	3.77199	1.33268e-07	QTL:151
14	22736040	42648868	C	T	0.504	0.451405	1.61498	3.52104	1.24458e-06	QTL:152
14	22781305	42649775	G	A	0.426	-0.35836	-1.87169	-4.50316	1.02099e-06	QTL:153
14	22797143	109828753	C	T	0.395	-0.381455	-1.98763	-4.78291	1.06622e-07	QTL:153
14	22799455	-	A	G	0.395	-0.362782	-1.97353	-4.71782	2.39325e-07	QTL:153
14	22802830	110727287	T	C	0.394	-0.364375	-2.00075	-4.72464	2.25094e-07	QTL:153
14	22808667	-	T	C	0.395	-0.368672	-1.98853	-4.78129	1.53851e-07	QTL:153
14	22809167	42649780	G	A	0.427	-0.371925	-1.79993	-4.54	6.12339e-07	QTL:153
14	22814269	110543321	T	C	0.427	-0.37361	-1.82228	-4.57004	5.16539e-07	QTL:153
14	22816962	42646635	T	G	0.395	-0.370755	-1.4765	-3.91781	5.54188e-06	QTL:153
14	22941327	42646723	C	T	0.154	-0.276823	-2.23999	-5.49074	6.51008e-06	QTL:154
14	22956517	-	T	A	0.153	-0.283697	-2.26629	-5.51203	5.57729e-06	QTL:154
14	22999212	109080115	T	G	0.416	0.762114	3.55758	8.2331	2.88112e-19	QTL:155
14	23028988	136704276	G	T	0.442	-0.586127	-2.13515	-5.03133	8.31039e-11	QTL:156
14	23029146	-	A	G	0.401	1.06758	4.75664	11.3361	3.938e-31	QTL:157
14	23033562	109748092	G	T	0.467	-0.6137	-1.99453	-5.11938	4.54227e-11	QTL:157
14	23039779	108959399	A	G	0.355	-0.490444	-1.27122	-2.71505	5.95788e-06	QTL:157
14	23040618	-	C	A	0.354	-0.478975	-1.26586	-2.74533	9.46024e-06	QTL:157
14	23041600	110451945	C	T	0.355	-0.490444	-1.27122	-2.71505	5.95788e-06	QTL:157
14	23043305	109055951	C	T	0.355	-0.491716	-1.30854	-2.83007	5.06664e-06	QTL:157
14	23047927	109151890	C	T	0.354	-0.484518	-1.27613	-2.82146	7.05158e-06	QTL:157
14	23052718	135573576	G	A	0.354	-0.484518	-1.27613	-2.82146	7.05158e-06	QTL:157
14	23060870	134726969	T	C	0.355	-0.487571	-1.33077	-2.84701	5.83768e-06	QTL:157
14	23081092	109028875	G	A	0.325	-0.484658	-1.62438	-3.01011	6.4607e-06	QTL:157
14	23084813	110334248	C	T	0.327	-0.483822	-1.63014	-3.10121	5.67771e-06	QTL:157
14	23086563	109490367	C	T	0.327	-0.483822	-1.63014	-3.10121	5.67771e-06	QTL:157
14	23088684	110321820	A	G	0.327	-0.483822	-1.63014	-3.10121	5.67771e-06	QTL:157
14	23101618	-	G	A	0.354	-0.488369	-1.31312	-2.92775	4.94495e-06	QTL:157
14	23102372	109172777	C	A	0.327	-0.483822	-1.63014	-3.10121	5.67771e-06	QTL:157
14	23128784	-	T	C	0.41	1.14122	5.00913	11.8295	3.0827e-36	QTL:157
14	23215929	110367762	T	C	0.463	-0.620356	-2.31083	-5.31745	2.6126e-12	QTL:158
14	23221714	-	A	C	0.448	1.03231	4.00429	9.12372	3.29192e-29	QTL:159
14	23232498	109116062	T	C	0.447	1.04749	4.04574	9.22415	1.22136e-29	QTL:159
14	23236905	109110003	T	G	0.293	-0.463678	-1.70759	-3.16214	6.68197e-06	QTL:159
14	23243637	-	T	C	0.461	1.00844	3.77013	8.58302	1.83493e-26	QTL:159
14	23246004	134649249	G	A	0.261	-0.434233	-1.59347	-4.4503	2.79538e-07	QTL:159
14	23254639	135388492	G	A	0.268	-0.4596	-1.65089	-4.44673	1.15713e-07	QTL:159
14	23257183	133480234	T	C	0.267	-0.453523	-1.64652	-4.46492	1.31636e-07	QTL:159
14	23262536	134848602	C	T	0.267	-0.461913	-1.64178	-4.45673	9.60575e-08	QTL:159
14	23278232	-	T	C	0.449	1.07223	4.0969	9.20273	1.15799e-30	QTL:159
14	23285130	135735870	G	A	0.267	-0.494259	-1.71203	-4.56451	2.14269e-08	QTL:159
14	23296575	110243083	A	G	0.327	-0.454988	-1.9783	-3.69844	8.85693e-07	QTL:160
14	23298062	-	A	G	0.419	1.21534	5.25451	11.6425	1.48307e-39	QTL:160
14	23300304	-	C	G	0.339	-0.511243	-2.33529	-4.6663	1.64196e-09	QTL:160
14	23321577	109636480	A	G	0.37	-0.5553	-2.15167	-5.02808	1.89592e-10	QTL:160
14	23325171	-	C	A	0.366	-0.537307	-2.28662	-5.23765	1.62985e-10	QTL:160
14	23329375	-	T	C	0.416	1.25388	5.36293	11.8718	4.3609e-40	QTL:160
14	23338890	109815800	G	T	0.415	1.25474	5.31264	11.7291	2.38055e-39	QTL:160
14	23381319	137401639	G	A	0.253	-0.427663	-2.08204	-4.73912	4.60293e-07	QTL:161
14	23389588	136982189	A	G	0.352	-0.511762	-1.96263	-4.00128	3.88536e-08	QTL:162
14	23430999	41627954	A	G	0.175	0.326358	2.01317	5.09262	4.91294e-06	QTL:163
14	23434525	41722912	A	G	0.293	-0.527958	-2.6814	-5.02574	1.28549e-10	QTL:163
14	23438214	41722915	G	A	0.269	0.688426	2.67843	4.71364	1.39525e-11	QTL:163
14	23440995	-	A	G	0.269	0.694562	2.67976	4.63161	9.80639e-12	QTL:163
14	23446328	41722865	A	C	0.268	0.67785	2.63946	4.64774	3.50664e-11	QTL:163
14	23450091	-	T	C	0.269	0.681616	2.6541	4.61786	2.46023e-11	QTL:163
14	23451348	136826029	G	A	0.16	0.347702	2.10776	5.55927	1.83169e-06	QTL:163
14	23458034	-	C	T	0.298	0.509091	2.07749	3.23857	2.33642e-07	QTL:163
14	23478139	-	A	G	0.176	0.310498	2.07108	5.14751	4.74905e-06	QTL:163
14	23497929	-	T	C	0.185	0.281655	2.20809	5.03885	4.85488e-06	QTL:163
14	23520476	-	A	G	0.176	0.309387	2.0262	4.99583	8.86897e-06	QTL:163
14	23528728	137338872	G	T	0.188	0.282922	2.07551	4.89671	7.85446e-06	QTL:163
14	23542371	-	T	G	0.176	0.318108	2.05535	5.0904	5.16142e-06	QTL:163
14	23546633	-	C	G	0.187	0.294066	2.1166	5.02577	3.7976e-06	QTL:163
14	23617053	134650233	A	G	0.106	-0.506478	-2.38098	-6.34387	1.94126e-06	QTL:163
14	23621553	-	T	G	0.177	0.322238	2.08469	5.06406	4.90278e-06	QTL:163
14	23622754	135388393	G	A	0.32	-0.4418	-2.01071	-4.66713	3.04567e-07	QTL:164
14	23630896	41627953	C	T	0.329	-0.454853	-2.02974	-4.98298	4.52428e-08	QTL:164
14	23639458	136191791	A	G	0.238	-0.486034	-2.04798	-4.81962	1.39103e-07	QTL:164
14	23642667	-	T	G	0.177	0.327538	2.05056	5.01474	5.68223e-06	QTL:164
14	23644189	41722103	G	A	0.277	0.518472	1.21347	2.55735	1.58782e-06	QTL:164
14	23656273	42892592	G	A	0.276	0.518812	1.26736	2.60586	1.48269e-06	QTL:164
14	23729866	-	G	A	0.307	0.456707	1.67618	3.18493	3.30532e-06	QTL:165
14	23811461	109216574	T	C	0.426	-0.388693	-0.965602	-3.10735	6.41508e-06	QTL:166
14	23812225	-	C	T	0.427	-0.414675	-1.01477	-3.07334	2.77286e-06	QTL:166
14	23820136	-	C	A	0.426	-0.412553	-1.02244	-3.1436	2.30411e-06	QTL:166
14	23826318	136543212	G	A	0.451	0.538746	1.60096	3.86547	3.97156e-08	QTL:167
14	23827476	41627948	C	T	0.452	0.513452	1.56423	3.747	1.87111e-07	QTL:167
14	23828765	-	G	A	0.454	0.534516	1.67846	4.05797	4.01853e-08	QTL:167
14	23829066	137267491	T	G	0.454	0.53423	1.70503	4.07782	4.04221e-08	QTL:167
14	23829978	41627946	C	A	0.454	0.53423	1.70503	4.07782	4.04221e-08	QTL:167
14	23831133	136889989	T	G	0.454	0.540106	1.67482	4.08132	2.8997e-08	QTL:167
14	23834262	135262614	T	G	0.454	0.540106	1.67482	4.08132	2.8997e-08	QTL:167
14	23837002	133736127	A	G	0.454	0.540106	1.67482	4.08132	2.8997e-08	QTL:167
14	23839177	-	T	C	0.453	0.55565	1.72315	4.18769	1.0035e-08	QTL:167
14	23850764	136345290	T	C	0.453	0.558382	1.83947	4.32292	6.75836e-09	QTL:167
14	23851568	-	A	G	0.453	0.572886	1.82264	4.3348	3.14001e-09	QTL:167
14	23851893	133597776	G	A	0.454	0.543268	1.79608	4.25014	1.73785e-08	QTL:167
14	23852451	134607819	A	G	0.454	0.543268	1.79608	4.25014	1.73785e-08	QTL:167
14	23858267	136855191	T	G	0.454	0.543268	1.79608	4.25014	1.73785e-08	QTL:167
14	23859500	134846474	G	A	0.453	0.546572	1.76157	4.16682	1.84821e-08	QTL:167
14	23859931	-	T	G	0.409	0.657688	1.91244	5.21925	1.38771e-12	QTL:167
14	23863435	137619218	A	G	0.454	0.541105	1.78506	4.25017	1.89174e-08	QTL:167
14	23866325	133319071	A	G	0.409	0.653884	1.94402	5.31116	1.20098e-12	QTL:167
14	23880302	-	A	G	0.409	0.654913	1.90091	5.17652	1.83459e-12	QTL:167
14	23905904	-	T	G	0.408	0.657291	1.91882	5.1629	1.85853e-12	QTL:167
14	23917560	-	T	C	0.41	-0.39288	-0.992637	-3.10001	4.65373e-06	QTL:168
14	23926742	110985019	C	A	0.38	-0.419756	-1.35187	-3.54346	1.02912e-06	QTL:168
14	23932785	-	T	C	0.404	0.700479	1.90088	5.17953	2.00711e-13	QTL:168
14	23933533	109521494	C	T	0.41	-0.393728	-0.970354	-3.06683	4.85784e-06	QTL:168
14	23942323	29021333	T	C	0.378	-0.388832	-1.31673	-3.43672	5.4437e-06	QTL:168
14	24019648	110774011	C	T	0.394	0.434731	1.11601	2.94606	9.83966e-06	QTL:169
14	24123251	-	A	C	0.244	0.536787	2.13429	4.05442	2.74297e-07	QTL:170
14	24301941	42298467	G	T	0.337	0.524463	1.93814	4.55777	5.01354e-09	QTL:171
14	24338452	42306837	C	T	0.464	-0.422868	-0.729478	-2.61089	4.66572e-06	QTL:172
14	24345398	42306859	A	G	0.328	0.52646	2.49335	5.20938	6.02722e-10	QTL:173
14	24350585	81143847	C	T	0.301	0.475152	2.1448	4.96933	3.25424e-08	QTL:173
14	24399063	42305732	G	A	0.313	-0.217682	-1.84361	-5.37433	7.6621e-08	QTL:174
14	24445852	110784513	G	A	0.275	-0.282112	-1.78155	-4.96231	2.17685e-06	QTL:174
14	24448875	42304814	T	C	0.273	-0.26083	-1.7807	-4.90424	4.05985e-06	QTL:174
14	24479813	42304783	A	G	0.325	0.453098	1.98001	4.65578	5.75907e-08	QTL:175
14	24512384	42304759	C	T	0.325	0.446076	1.99939	4.66445	7.37549e-08	QTL:175
14	24513167	110668756	T	C	0.344	0.429801	1.93421	3.96357	3.97313e-07	QTL:175
14	24520182	109135303	G	A	0.477	-0.437929	-1.59447	-3.66307	7.83368e-08	QTL:175
14	24542862	42304742	C	T	0.325	0.443616	2.04108	4.68775	7.4813e-08	QTL:175
14	24544644	42304741	T	C	0.325	0.443616	2.04108	4.68775	7.4813e-08	QTL:175
14	24580144	42303720	A	G	0.326	0.445194	2.02635	4.71354	6.025e-08	QTL:175
14	24604764	43083557	C	T	0.253	0.685192	3.07319	7.13441	9.17356e-14	QTL:175
14	24618912	43083541	T	C	0.253	0.685598	3.09083	7.15408	8.17544e-14	QTL:175
14	24644457	42765334	G	A	0.253	0.689687	3.11059	7.16857	6.50745e-14	QTL:175
14	24670398	133077958	A	C	0.49	0.363388	1.84311	2.75542	9.92904e-06	QTL:176
14	24690974	42765364	T	G	0.18	0.623318	2.11701	4.76842	7.00235e-08	QTL:177
14	24701952	42765367	A	G	0.166	0.619328	1.94395	4.11835	1.06365e-06	QTL:177
14	24716147	41720580	A	G	0.178	0.631801	2.11263	4.67454	9.02771e-08	QTL:177
14	24730709	41720575	G	A	0.203	0.486196	1.78685	4.11675	5.02086e-06	QTL:177
14	24737993	41720566	C	T	0.178	0.628933	2.08898	4.70246	1.01485e-07	QTL:177
14	24746453	41720556	G	A	0.178	0.637725	2.0865	4.72512	6.82942e-08	QTL:177
14	24749455	41720552	G	A	0.178	0.638496	2.08364	4.73907	6.86146e-08	QTL:177
14	24753698	41720545	C	A	0.202	0.479928	1.70154	4.06034	7.51596e-06	QTL:177
14	24756697	-	C	T	0.303	0.697967	2.23832	5.87168	1.56306e-14	QTL:177
14	24757316	41720540	T	C	0.202	0.488706	1.71642	4.13974	4.60352e-06	QTL:177
14	24761948	110132758	G	A	0.201	0.503507	1.64113	4.14363	2.32736e-06	QTL:177
14	24767026	41627964	G	A	0.206	0.483056	1.57015	3.96852	4.9714e-06	QTL:177
14	24768691	109998934	C	T	0.282	0.776639	2.32768	5.92543	1.07228e-15	QTL:177
14	24770381	111019619	A	G	0.277	0.816678	2.47369	6.24169	6.55289e-17	QTL:177
14	24772401	41720535	T	C	0.178	0.633297	1.77273	4.17591	1.52425e-07	QTL:177
14	24774023	41720533	G	A	0.178	0.656295	2.09358	4.68135	3.78341e-08	QTL:177
14	24779093	41726623	G	A	0.184	0.575289	1.88235	4.18423	1.08669e-06	QTL:177
14	24781520	41726606	G	A	0.184	0.575289	1.88235	4.18423	1.08669e-06	QTL:177
14	24783650	134050962	A	C	0.184	0.569104	1.86939	4.16923	1.418e-06	QTL:177
14	24785185	136431456	G	A	0.409	0.51558	1.96725	3.61723	4.1507e-09	QTL:177
14	24788850	135614147	G	A	0.184	0.569104	1.86939	4.16923	1.418e-06	QTL:177
14	24790463	81118326	A	G	0.183	0.611674	1.92176	4.33424	2.03474e-07	QTL:177
14	24790805	-	A	G	0.184	0.573811	1.84072	4.12177	1.22347e-06	QTL:177
14	24791130	41726063	A	G	0.184	0.579863	1.88738	4.17876	9.00526e-07	QTL:177
14	24794102	41726085	G	T	0.184	0.574925	1.8975	4.17903	1.09366e-06	QTL:177
14	24795379	41726092	T	G	0.184	0.573669	1.87437	4.16365	1.1787e-06	QTL:177
14	24796195	41726094	G	A	0.184	0.573669	1.87437	4.16365	1.1787e-06	QTL:177
14	24796263	-	T	C	0.184	0.575748	1.80532	4.11906	9.71792e-07	QTL:177
14	24798330	134021507	G	T	0.207	0.482178	1.64027	3.79653	8.52163e-06	QTL:177
14	24799681	134181731	A	G	0.207	0.482178	1.64027	3.79653	8.52163e-06	QTL:177
14	24800408	41726113	G	A	0.207	0.482178	1.64027	3.79653	8.52163e-06	QTL:177
14	24801110	109968135	G	A	0.207	0.482178	1.64027	3.79653	8.52163e-06	QTL:177
14	24812633	-	C	G	0.369	0.488673	1.60877	2.98371	1.67394e-07	QTL:178
14	24813218	137173679	C	A	0.369	0.474974	1.56007	2.86095	4.7274e-07	QTL:178
14	24813929	135715671	T	C	0.369	0.484526	1.60784	2.9003	2.52725e-07	QTL:178
14	24814797	136751618	A	C	0.369	0.484562	1.61093	2.88933	2.55939e-07	QTL:178
14	24815417	136007224	A	G	0.369	0.469523	1.61962	2.84594	5.75021e-07	QTL:178
14	24817124	135037248	C	A	0.369	0.484562	1.61093	2.88933	2.55939e-07	QTL:178
14	24820513	136376476	A	G	0.369	0.487979	1.64218	2.96258	1.84246e-07	QTL:178
14	24825146	109459996	C	A	0.369	0.498563	1.60756	2.96218	1.09338e-07	QTL:178
14	24827448	133563810	C	T	0.37	0.498207	1.56578	2.95053	1.15573e-07	QTL:178
14	24859655	41627962	T	C	0.295	0.690763	1.25952	4.31756	1.28523e-12	QTL:179
14	24868649	109435943	C	T	0.339	0.639969	1.59386	4.29526	1.37438e-11	QTL:180
14	24879129	109886627	C	T	0.338	0.625766	1.44366	4.14393	3.04001e-11	QTL:180
14	24920216	134721150	G	A	0.218	0.478906	2.03901	3.82444	5.20864e-06	QTL:180
14	24921043	41725183	A	C	0.217	0.51151	2.09992	3.95346	1.21557e-06	QTL:180
14	24941221	41725166	G	T	0.208	0.586114	2.34027	4.37571	5.43047e-08	QTL:180
14	24946296	109350677	C	T	0.266	0.67054	1.51472	4.52036	2.77127e-11	QTL:181
14	24947716	-	C	T	0.252	0.790955	1.78654	5.16165	4.36326e-14	QTL:181
14	24948293	110132121	G	A	0.252	0.790955	1.78654	5.16165	4.36326e-14	QTL:181
14	24950907	110635436	T	C	0.254	0.761422	1.74368	5.02383	3.65021e-13	QTL:181
14	24952991	111028490	G	A	0.254	0.754468	1.71938	5.01071	5.4013e-13	QTL:181
14	24956228	136316119	T	C	0.252	0.790955	1.78654	5.16165	4.36326e-14	QTL:181
14	24960651	110845647	T	G	0.265	0.690114	1.49932	4.49008	8.97713e-12	QTL:181
14	24962351	110460774	C	A	0.252	0.790955	1.78654	5.16165	4.36326e-14	QTL:181
14	24965903	109893073	T	C	0.266	0.668019	1.45661	4.51565	2.60281e-11	QTL:181
14	24967988	109073664	T	C	0.253	0.79983	1.93818	5.578	7.27132e-15	QTL:181
14	24975636	110505314	G	A	0.288	0.664237	1.29018	4.02768	1.07274e-11	QTL:181
14	24978104	109949065	C	A	0.253	0.793993	1.92337	5.53723	1.08051e-14	QTL:181
14	24979482	111021769	A	C	0.253	0.79983	1.93818	5.578	7.27132e-15	QTL:181
14	24986291	135927531	T	C	0.252	0.777996	1.79063	5.24381	7.15296e-14	QTL:181
14	25085480	41724535	T	C	0.17	0.562007	2.11127	4.44947	1.64492e-06	QTL:181
14	25090578	41724030	T	C	0.167	0.568741	1.949	3.92239	7.54783e-06	QTL:181
14	25158355	42406055	G	A	0.255	0.713131	1.72138	4.85383	3.57537e-12	QTL:182
14	25173664	41579371	C	T	0.189	0.5278	2.19849	4.0254	4.21993e-06	QTL:183
14	25181365	42406043	C	A	0.19	0.54453	2.26758	4.1992	1.65176e-06	QTL:183
14	25183372	42406045	A	G	0.187	0.53273	2.24477	4.15878	3.87168e-06	QTL:183
14	25218169	41579370	C	A	0.187	0.521043	2.14359	4.06838	7.70535e-06	QTL:183
14	25235080	42404969	T	C	0.192	0.535779	2.29343	4.27682	1.53376e-06	QTL:183
14	25257333	110002840	G	A	0.249	0.443176	1.51822	4.20034	7.60847e-06	QTL:184
14	25855538	41724971	C	T	0.482	0.323131	2.18487	2.67511	1.12959e-06	QTL:185
14	25858340	41724975	C	T	0.48	0.32642	2.20245	2.73789	8.66421e-07	QTL:185
14	26178544	109747985	A	G	0.398	0.464374	0.454401	1.44394	1.48457e-07	QTL:186
14	26261303	110021824	G	A	0.456	0.43304	0.322637	1.27071	4.70028e-07	QTL:187
14	26419685	110552534	T	C	0.086	0.671557	1.07039	3.20011	8.48929e-06	QTL:188
14	26445667	-	C	T	0.093	0.620121	0.964367	3.31375	8.83551e-06	QTL:188
17	72727969	108966357	T	C	0.292	0.387683	0.473604	-0.244813	5.40816e-06	QTL:189
17	72734492	41577514	T	C	0.292	0.387683	0.473604	-0.244813	5.40816e-06	QTL:189
17	73014586	-	G	A	0.328	0.427486	0.658837	0.568683	2.76382e-06	QTL:190
19	50545779	-	G	C	0.502	-0.349052	0.437083	-0.288325	3.96275e-06	QTL:191
20	4123288	134870971	T	C	0.207	0.502204	0.960666	2.62978	1.88778e-06	QTL:192
20	4152445	134678534	C	T	0.118	0.601411	2.59753	5.10949	1.74847e-06	QTL:193
20	4156663	135665003	G	A	0.117	0.604253	2.64958	5.14098	1.49875e-06	QTL:193
20	4220395	109934700	T	C	0.243	0.490754	1.04613	1.80932	5.98312e-07	QTL:193
20	4288735	-	T	C	0.25	0.527761	1.72533	3.9051	4.57518e-09	QTL:194
20	4297397	-	G	A	0.249	0.545948	1.87902	4.16576	7.69587e-10	QTL:194
20	4298284	110885900	A	G	0.249	0.569719	1.90944	4.18739	1.62925e-10	QTL:194
20	4601407	41932460	A	G	0.209	0.582362	2.5643	5.9824	5.61049e-10	QTL:195
20	4620871	110278238	C	A	0.214	0.526227	2.62027	5.70689	5.47834e-09	QTL:196
20	4623044	41933251	T	C	0.212	0.544451	2.72079	5.89218	1.89584e-09	QTL:196
20	4624342	41933248	C	T	0.212	0.544451	2.72079	5.89218	1.89584e-09	QTL:196
20	4626150	41933241	A	C	0.161	0.791024	3.86617	7.83057	1.49514e-14	QTL:196
20	4627062	41933238	A	C	0.212	0.544451	2.72079	5.89218	1.89584e-09	QTL:196
20	4628239	109491610	C	T	0.215	0.530289	2.59751	5.71161	4.5004e-09	QTL:196
20	4629783	41933234	A	G	0.214	0.549793	2.75392	5.99801	7.70205e-10	QTL:196
20	4630761	41932528	A	C	0.215	0.52938	2.5777	5.70032	4.95957e-09	QTL:196
20	4632190	-	G	A	0.213	0.520261	2.59331	5.74959	6.27918e-09	QTL:196
20	4632251	41932512	A	G	0.213	0.548463	2.69713	5.89581	1.55598e-09	QTL:196
20	4633087	41932508	T	C	0.213	0.54846	2.67649	5.84526	1.75046e-09	QTL:196
20	4634657	41932502	G	A	0.213	0.561769	2.70897	5.97849	7.26474e-10	QTL:196
20	4635990	41932497	A	G	0.213	0.557543	2.71936	5.96076	9.15162e-10	QTL:196
20	4637679	109789720	G	T	0.213	0.559018	2.71778	5.9719	8.49287e-10	QTL:196
20	4638284	41934107	T	C	0.213	0.557543	2.71936	5.96076	9.15162e-10	QTL:196
20	4640234	41934098	G	A	0.23	0.672784	2.51092	6.38376	6.8375e-13	QTL:196
20	4644327	41934093	T	C	0.248	0.591391	2.05982	5.70126	1.11886e-11	QTL:196
20	4652157	41934067	T	C	0.229	0.703987	2.57607	6.55696	7.35212e-14	QTL:196
20	4653700	41934054	C	T	0.394	0.368929	1.24491	3.67959	3.43719e-06	QTL:196
20	4655337	-	G	A	0.394	0.356224	1.23326	3.7515	3.75036e-06	QTL:196
20	4666775	41933313	A	G	0.184	0.904806	3.73507	8.31247	7.23521e-19	QTL:197
20	4668019	135058976	A	G	0.434	0.377231	1.48602	3.71303	2.03274e-06	QTL:197
20	4685771	43350534	T	C	0.201	0.819886	3.40663	7.27084	5.17904e-16	QTL:198
20	4695886	43350556	C	A	0.235	0.533724	2.0096	5.01867	3.44235e-09	QTL:199
20	4706719	-	A	T	0.198	0.866545	3.35346	7.45534	6.98754e-17	QTL:200
20	4709731	43711332	C	T	0.23	0.739479	2.77544	5.94176	9.97778e-15	QTL:200
20	4716043	41572077	A	G	0.198	0.876068	3.38654	7.45747	3.99986e-17	QTL:201
20	4751162	43349802	T	C	0.32	0.439938	1.12151	3.39493	9.16293e-07	QTL:201
20	4753160	43349801	A	G	0.232	0.638459	2.27753	5.58755	2.49076e-11	QTL:201
20	4758722	43349799	G	T	0.32	0.439938	1.12151	3.39493	9.16293e-07	QTL:201
20	4797785	43349776	T	C	0.32	0.443885	1.17073	3.47253	6.88586e-07	QTL:201
20	4805282	43349772	A	G	0.379	0.369155	0.601854	2.79565	8.14492e-06	QTL:201
20	4812157	43349767	C	T	0.321	0.44773	1.21656	3.53012	5.11978e-07	QTL:201
20	4822114	43349763	G	A	0.381	0.366947	0.638467	2.89301	6.39911e-06	QTL:201
20	4838678	43349755	G	A	0.297	0.493345	1.6164	4.49545	1.59442e-08	QTL:202
20	4842019	43349752	T	C	0.234	0.623647	2.31604	5.61038	3.72173e-11	QTL:202
20	4846348	110908773	A	G	0.234	0.623647	2.31604	5.61038	3.72173e-11	QTL:202
20	4850816	43349748	A	C	0.282	0.489288	2.12497	4.90039	2.0959e-08	QTL:202
20	4851612	43349747	A	G	0.234	0.623647	2.31604	5.61038	3.72173e-11	QTL:202
20	4854589	43349745	T	C	0.215	0.659476	2.41675	5.95029	6.47296e-12	QTL:202
20	4863651	41592586	A	G	0.282	0.490084	2.14318	4.93099	1.79478e-08	QTL:202
20	4874785	135648110	C	T	0.347	0.416246	1.53954	4.2282	1.23022e-06	QTL:202
20	4875729	133324669	G	A	0.345	0.426764	1.67177	4.43267	4.80036e-07	QTL:202
20	4878889	43357094	T	C	0.344	0.44631	1.64292	4.44442	2.37673e-07	QTL:202
20	4880129	41592585	G	A	0.345	0.43189	1.71124	4.46628	3.65864e-07	QTL:202
20	4881543	43357089	C	T	0.345	0.422497	1.73444	4.40795	6.47499e-07	QTL:202
20	4883602	-	C	A	0.234	0.621159	2.32034	5.49025	6.14741e-11	QTL:202
20	4885163	108947402	A	C	0.234	0.621159	2.32034	5.49025	6.14741e-11	QTL:202
20	4922714	43357061	G	A	0.234	0.61439	2.41363	5.61888	5.56329e-11	QTL:202
20	4927232	43357056	G	A	0.203	0.785755	3.5818	7.36447	1.08295e-15	QTL:202
20	4936772	43357048	A	G	0.203	0.785028	3.56179	7.35444	1.23903e-15	QTL:202
20	4937075	-	A	G	0.203	0.791986	3.56593	7.33987	9.57895e-16	QTL:202
20	4964757	42662083	G	A	0.19	0.806578	3.65437	7.43777	3.81773e-16	QTL:203
20	4965760	42662087	A	G	0.186	0.895528	3.93756	8.091	1.21454e-18	QTL:203
20	4971831	42662075	G	A	0.192	0.805299	3.40427	7.02472	1.74371e-15	QTL:203
20	4975337	42662073	C	T	0.19	0.807545	3.65707	7.44632	3.57838e-16	QTL:203
20	4981159	42662066	C	T	0.302	0.463913	1.99605	3.85462	3.68498e-08	QTL:203
20	4982228	29018582	A	G	0.19	0.789793	3.69986	7.5453	5.55239e-16	QTL:203
20	4985523	-	G	A	0.19	0.79367	3.72379	7.60844	3.61894e-16	QTL:203
20	4993558	42662041	A	G	0.191	0.782991	3.51352	7.42225	1.26702e-15	QTL:203
20	4999156	133032375	A	G	0.202	0.685357	2.96462	6.33754	1.57428e-12	QTL:203
20	5008738	42661324	C	T	0.185	0.885532	3.92552	8.23592	1.03499e-18	QTL:203
20	5008911	-	G	C	0.177	0.945772	3.98777	8.43142	5.86718e-19	QTL:203
20	5009598	42661321	T	C	0.181	0.861696	3.7754	8.15823	3.19253e-17	QTL:203
20	5122704	136104414	A	G	0.326	0.42616	1.31231	3.4317	1.0523e-06	QTL:204
20	5123168	-	A	T	0.326	0.404052	1.25945	3.27613	4.60231e-06	QTL:204
20	5123773	136963709	A	G	0.326	0.424839	1.30046	3.43989	1.10361e-06	QTL:204
20	5124777	135024339	T	C	0.327	0.426475	1.32843	3.42344	1.06537e-06	QTL:204
20	5575983	-	T	C	0.164	0.931663	4.26852	8.50584	2.7841e-17	QTL:205
20	5587953	-	C	T	0.365	0.43364	2.06186	3.5643	4.40354e-06	QTL:205
20	5593464	42262440	C	T	0.416	0.403618	1.75444	3.44306	7.35429e-06	QTL:205
20	5594332	110124677	A	C	0.412	0.410436	1.71226	3.48216	6.16897e-06	QTL:205
20	5595037	-	A	G	0.417	0.408301	1.77952	3.50965	4.91442e-06	QTL:205
20	5609404	-	T	C	0.41	0.422654	1.9652	4.01874	6.98196e-07	QTL:205
20	5685135	134372711	A	G	0.368	0.435022	2.21248	4.12824	1.30107e-06	QTL:205
20	5820724	-	T	C	0.163	0.891477	4.12824	8.13589	7.16319e-16	QTL:205
20	6045349	133524839	C	T	0.333	0.406395	1.98324	3.37872	8.67412e-07	QTL:206
20	6045996	134729613	T	C	0.289	0.428678	1.91351	3.56877	7.72485e-07	QTL:207
20	6046547	137756479	A	G	0.288	0.43096	1.90695	3.6006	6.73495e-07	QTL:207
20	6047174	133726844	G	A	0.197	0.367592	2.32514	5.84174	7.12462e-07	QTL:207
20	6047785	137215093	C	T	0.196	0.379102	2.4473	6.05748	2.48199e-07	QTL:207
20	6048825	109520362	T	C	0.197	0.354023	2.27808	5.91332	5.60946e-07	QTL:207
20	6053347	41581588	T	C	0.301	0.382763	1.79272	3.38642	4.60892e-06	QTL:207
20	6054795	135793191	G	A	0.197	0.373156	2.30389	5.84866	6.37014e-07	QTL:207
20	6058452	135344257	A	G	0.196	0.377604	2.31574	5.84339	7.07176e-07	QTL:207
20	6060819	-	G	A	0.214	0.407894	2.56527	5.37955	2.02329e-07	QTL:207
20	6066220	41929395	C	T	0.227	0.323542	2.11233	4.6952	7.14935e-06	QTL:207
20	6069326	42517128	G	A	0.213	0.397547	2.55347	5.44175	2.51219e-07	QTL:207
20	6075530	133115313	T	C	0.199	0.356281	2.30009	5.70479	1.28366e-06	QTL:207
20	6153126	-	G	A	0.189	0.657042	2.75458	6.92024	4.93825e-12	QTL:208
20	6205584	132961563	C	A	0.265	0.370075	1.64444	4.44598	5.71042e-07	QTL:209
20	6206452	136995468	T	C	0.244	0.381951	1.78755	4.8085	2.03063e-07	QTL:209
20	6208301	110620934	T	C	0.226	0.487904	2.34608	5.68876	1.43585e-09	QTL:209
20	6214354	135086085	C	T	0.258	0.422049	1.84761	4.82282	3.17368e-08	QTL:209
20	6216222	-	G	A	0.24	0.403049	1.91367	4.97911	6.41123e-08	QTL:209
20	6217124	134026250	G	A	0.265	0.376626	1.71971	4.5642	2.79609e-07	QTL:209
20	6226744	-	T	C	0.265	0.376459	1.71718	4.56437	2.56467e-07	QTL:209
20	6226845	134532747	T	C	0.265	0.376626	1.71971	4.5642	2.79609e-07	QTL:209
20	6228741	136172876	T	C	0.265	0.376626	1.71971	4.5642	2.79609e-07	QTL:209
20	6230590	133562908	G	A	0.265	0.376626	1.71971	4.5642	2.79609e-07	QTL:209
20	6231889	137303618	A	G	0.265	0.386238	1.72669	4.60658	1.73245e-07	QTL:209
20	6290851	109198921	G	A	0.27	0.360857	1.47369	3.9145	4.46875e-06	QTL:210
20	6301379	134018401	A	G	0.232	0.480031	2.32976	4.88915	3.75508e-08	QTL:211
20	6309912	-	G	A	0.309	0.345245	1.84518	3.88444	1.33904e-06	QTL:211
20	6310287	42638962	A	G	0.233	0.476952	2.28537	4.94612	3.1825e-08	QTL:211
20	6324625	135396297	T	C	0.249	0.420636	2.13113	4.10296	7.20175e-07	QTL:211
20	6325657	133488748	G	T	0.235	0.483231	2.49988	4.85375	1.81822e-08	QTL:211
20	6327301	109916968	A	G	0.247	0.426507	2.19139	4.28052	3.689e-07	QTL:211
20	6327444	-	C	A	0.248	0.415605	2.13559	4.24641	5.48809e-07	QTL:211
20	6328287	136200639	G	T	0.247	0.426507	2.19139	4.28052	3.689e-07	QTL:211
20	6330448	42640370	T	C	0.237	0.495641	2.44752	4.8923	1.07506e-08	QTL:211
20	6331453	42640363	T	C	0.236	0.475075	2.50396	4.95077	1.83771e-08	QTL:211
20	6332192	42640361	G	T	0.234	0.504486	2.52194	4.93884	6.78404e-09	QTL:211
20	6334451	42640350	C	T	0.236	0.499476	2.42418	4.8777	1.08029e-08	QTL:211
20	6335436	-	A	G	0.236	0.493035	2.4577	4.91393	1.00239e-08	QTL:211
20	6335963	42640338	C	T	0.234	0.504671	2.52025	4.96288	6.61655e-09	QTL:211
20	6336694	110485239	G	T	0.234	0.495629	2.50739	4.96495	9.86363e-09	QTL:211
20	6340338	42640425	C	T	0.362	0.318235	1.66308	3.5935	5.25319e-06	QTL:211
20	6358539	133216555	T	C	0.433	0.298865	1.90371	2.94035	9.61178e-06	QTL:212
20	6369791	42640958	A	G	0.237	0.515672	2.20589	4.92579	3.95949e-09	QTL:213
20	6375976	42640959	T	C	0.233	0.570308	2.46617	4.99021	9.72899e-10	QTL:213
20	6388937	133704479	C	T	0.379	0.354132	1.92207	2.85311	1.07208e-06	QTL:214
20	6393504	42640963	G	A	0.227	0.409077	1.96819	4.18623	2.99671e-06	QTL:214
20	6601763	43460116	T	C	0.413	0.416273	1.70033	2.75223	5.37332e-07	QTL:215
20	6616632	41931717	C	T	0.505	0.385897	1.53688	2.81586	4.89917e-07	QTL:215
20	6647130	41931714	T	C	0.381	0.383689	1.38951	2.81821	5.53731e-06	QTL:215
20	6679386	110770676	T	G	0.392	0.343889	2.03081	3.44688	5.50767e-07	QTL:216
20	6740920	41930632	G	A	0.334	0.289638	2.20581	3.36449	7.70308e-06	QTL:217
20	6741715	135532465	C	T	0.334	0.289638	2.20581	3.36449	7.70308e-06	QTL:217
20	6914101	109816085	C	T	0.223	0.469793	2.48766	5.33594	9.00174e-09	QTL:218
20	6914755	108971629	A	C	0.226	0.503176	2.46812	5.61856	1.19801e-09	QTL:218
20	6915728	136203090	C	T	0.226	0.484722	2.38211	5.42516	5.25579e-09	QTL:218
20	6971591	110485013	C	T	0.273	0.393152	2.467	4.7443	1.40955e-08	QTL:219
20	7683568	-	A	G	0.166	0.492277	2.63399	6.3267	4.07579e-08	QTL:220
20	7852068	137683512	T	C	0.118	0.284311	2.47127	5.851	9.26349e-06	QTL:221
26	45464462	109684550	C	T	0.348	-0.173035	-0.157252	-3.04215	9.90907e-06	QTL:222
