# Supplementary material for: Genome-wide association analyses identify genotype-by-environment interactions of growth traits in Simmental cattle
Source: Sci Rep. 2021 Jun 25;11:13335. doi: 10.1038/s41598-021-92455-x (PMC8233360; doi:10.1038/s41598-021-92455-x)
Supplement: Supplementary file 10 — Supplementary Information 10. [file 41598_2021_92455_MOESM10_ESM.xlsx]

## Sheet: Sheet1
Genome-wide association analyses identify genotype-by-environment interactions of growth traits in Simmental cattle
Camila U. Braz, Troy N. Rowan, Robert D. Schnabel, Jared E. Decker
Chromosome	Gene identification	Gene name	Start position	End position	Trait
3	ENSBTAG00000020214	LRRC8B	53688735	53713047	Birth Weight
3	ENSBTAG00000000900	LRRC8C	53555337	53648204	Birth Weight
6	ENSBTAG00000002084	UNC5C	29166321	29361530	Birth Weight
6	ENSBTAG00000050287	-	29338681	29339901	Birth Weight
6	ENSBTAG00000002081	BMPR1B	29373117	29593444	Birth Weight
6	ENSBTAG00000012818	PDLIM5	29911322	30142653	Birth Weight
6	ENSBTAG00000017073	HPGDS	30269614	30303214	Birth Weight
6	ENSBTAG00000017061	SMARCAD1	30308257	30398980	Birth Weight
6	ENSBTAG00000046413	GRID2	30780273	31540156	Birth Weight
6	ENSBTAG00000019808	CCSER1	33504739	34501208	Birth Weight
6	ENSBTAG00000045523	-	33571441	33573135	Birth Weight
6	ENSBTAG00000010285	MMRN1	34655101	34767415	Birth Weight
6	ENSBTAG00000045966	GPRIN3	35563653	35565995	Birth Weight
6	ENSBTAG00000015265	TIGD2	35692061	35693638	Birth Weight
6	ENSBTAG00000011187	FAM13A	35721146	36031040	Birth Weight
6	ENSBTAG00000010120	HERC3	36052150	36198478	Birth Weight
6	ENSBTAG00000010128	NAP1L5	36082759	36084685	Birth Weight
6	ENSBTAG00000020541	PIGY	36250083	36253466	Birth Weight
6	ENSBTAG00000020538	HERC5	36257293	36302174	Birth Weight
6	ENSBTAG00000020536	HERC6	36309915	36367045	Birth Weight
6	ENSBTAG00000005754	PPM1K	36449102	36471153	Birth Weight
6	ENSBTAG00000017704	ABCG2	36475377	36603209	Birth Weight
6	ENSBTAG00000053992	-	36526394	36528765	Birth Weight
6	ENSBTAG00000020031	PKD2	36613501	36672493	Birth Weight
6	ENSBTAG00000005260	SPP1	36693193	36730559	Birth Weight
6	ENSBTAG00000007568	MEPE	36850100	36864170	Birth Weight
6	ENSBTAG00000000470	IBSP	36880054	36893805	Birth Weight
6	ENSBTAG00000005989	LAP3	37140752	37166191	Birth Weight
6	ENSBTAG00000019441	MED28	37169216	37175026	Birth Weight
6	ENSBTAG00000005932	FAM184B	37181075	37301540	Birth Weight
6	ENSBTAG00000021582	NCAPG	37277323	37378124	Birth Weight
6	ENSBTAG00000011973	DCAF16	37315442	37320955	Birth Weight
6	ENSBTAG00000046561	LCORL	37380296	37557106	Birth Weight
6	ENSBTAG00000005108	SLIT2	39779895	40182890	Birth Weight
6	ENSBTAG00000029783	bta-mir-218-1	40087130	40087239	Birth Weight
6	ENSBTAG00000047743	KCNIP4	40250033	41576485	Birth Weight
6	ENSBTAG00000017024	PPARGC1A	43380463	43501184	Birth Weight
6	ENSBTAG00000003897	SMIM20	45403482	45416234	Birth Weight
6	ENSBTAG00000002299	SEL1L3	45244640	45352956	Birth Weight
6	ENSBTAG00000000061	PCDH7	49958089	50426482	Birth Weight
7	ENSBTAG00000046692	bta-mir-3660	89558103	89558182	Birth Weight
7	ENSBTAG00000006031	ADGRV1	90154320	90667809	Birth Weight
7	ENSBTAG00000007116	ARRDC3	90839565	90853620	Birth Weight
14	ENSBTAG00000050177	-	19755862	19773714	Birth Weight
14	ENSBTAG00000008693	EFCAB1	19817531	19828829	Birth Weight
14	ENSBTAG00000051547	-	19828958	19839870	Birth Weight
14	ENSBTAG00000013227	SNAI2	19941415	19945016	Birth Weight
14	ENSBTAG00000038286	PPDPFL	19981881	19986371	Birth Weight
14	ENSBTAG00000002448	SNTG1	20398321	20699673	Birth Weight
14	ENSBTAG00000005560	ST18	21160085	21250282	Birth Weight
14	ENSBTAG00000048814	-	21311839	21313696	Birth Weight
14	ENSBTAG00000005748	SOX17	22229596	22232109	Birth Weight
14	ENSBTAG00000011203	RP1	22335447	22344612	Birth Weight
14	ENSBTAG00000044050	XKR4	22640221	22953771	Birth Weight
14	ENSBTAG00000005893	TMEM68	23034280	23070124	Birth Weight
14	ENSBTAG00000005898	TGS1	23070145	23095949	Birth Weight
14	ENSBTAG00000020034	LYN	23134995	23244752	Birth Weight
14	ENSBTAG00000019147	RPS20	23278316	23279689	Birth Weight
14	ENSBTAG00000019145	MOS	23299177	23300199	Birth Weight
14	ENSBTAG00000004022	PLAG1	23330541	23375751	Birth Weight
14	ENSBTAG00000049910	CHCHD7	23376061	23383133	Birth Weight
14	ENSBTAG00000054153	-	23395823	23397050	Birth Weight
14	ENSBTAG00000018570	SDR16C5	23428404	23441042	Birth Weight
14	ENSBTAG00000040321	SDR16C6	23475942	23502005	Birth Weight
14	ENSBTAG00000004924	PENK	23542370	23546868	Birth Weight
14	ENSBTAG00000015637	IMPAD1	23867153	23883121	Birth Weight
14	ENSBTAG00000050550	FAM110B	24365744	24432635	Birth Weight
14	ENSBTAG00000047136	-	24496775	24496930	Birth Weight
14	ENSBTAG00000051748	-	24577095	24587122	Birth Weight
14	ENSBTAG00000009138	UBXN2B	24587138	24624435	Birth Weight
14	ENSBTAG00000005287	CYP7A1	24664833	24675169	Birth Weight
14	ENSBTAG00000019910	SDCBP	24728895	24763264	Birth Weight
14	ENSBTAG00000008958	NSMAF	24765312	24830983	Birth Weight
14	ENSBTAG00000004954	TOX	24946881	25258596	Birth Weight
14	ENSBTAG00000000948	RAB2A	26181071	26253265	Birth Weight
14	ENSBTAG00000050813	-	26282271	26290277	Birth Weight
14	ENSBTAG00000021841	CHD7	26361178	26487977	Birth Weight
14	ENSBTAG00000043978	CLVS1	26854867	27012590	Birth Weight
14	ENSBTAG00000033128	CRH	30517937	30519618	Birth Weight
14	ENSBTAG00000016716	RRS1	30687060	30688821	Birth Weight
14	ENSBTAG00000004476	ADHFE1	30690619	30723593	Birth Weight
17	ENSBTAG00000001473	ARVCF	72915295	72932721	Birth Weight
17	ENSBTAG00000012421	TANGO2	72935432	72967481	Birth Weight
17	ENSBTAG00000029769	MIR185	72954604	72954671	Birth Weight
17	ENSBTAG00000049742	-	72974340	72975377	Birth Weight
17	ENSBTAG00000019869	DGCR8	72975731	72990508	Birth Weight
17	ENSBTAG00000052667	MIR3618	72975790	72975877	Birth Weight
17	ENSBTAG00000039349	MIR1306	72976111	72976190	Birth Weight
17	ENSBTAG00000019871	TRMT2A	72990821	72994746	Birth Weight
17	ENSBTAG00000049062	-	72994049	72994494	Birth Weight
17	ENSBTAG00000006656	RANBP1	72995406	73000114	Birth Weight
17	ENSBTAG00000006657	ZDHHC8	73001852	73015951	Birth Weight
17	ENSBTAG00000047626	CCDC188	73014570	73019566	Birth Weight
17	ENSBTAG00000052630	-	73055867	73056945	Birth Weight
17	ENSBTAG00000046677	RTN4R	73066457	73085195	Birth Weight
17	ENSBTAG00000047676	PRODH	73105784	73123446	Birth Weight
17	ENSBTAG00000019516	COMT	72900703	72915705	Birth Weight
20	ENSBTAG00000009019	SH3PXD2B	4104991	4223391	Birth Weight
20	ENSBTAG00000034659	UBTD2	3997984	4064029	Birth Weight
20	ENSBTAG00000013863	DUSP1	4540518	4543611	Birth Weight
20	ENSBTAG00000015955	ERGIC1	4596395	4709455	Birth Weight
20	ENSBTAG00000015099	RPL26L1	4716985	4723653	Birth Weight
20	ENSBTAG00000015100	ATP6V0E1	4732524	4762537	Birth Weight
20	ENSBTAG00000002020	CREBRF	4776513	4831767	Birth Weight
20	ENSBTAG00000002021	BNIP1	4841533	4854725	Birth Weight
20	ENSBTAG00000020568	NKX2-5	4910166	4913786	Birth Weight
20	ENSBTAG00000048827	-	4923319	4924449	Birth Weight
20	ENSBTAG00000001823	STC2	4999725	5011125	Birth Weight
20	ENSBTAG00000049683	-	5490442	5493229	Birth Weight
20	ENSBTAG00000009995	CPEB4	5606065	5678507	Birth Weight
20	ENSBTAG00000049650	-	5628141	5628553	Birth Weight
20	ENSBTAG00000000564	NSG2	5750258	5822147	Birth Weight
20	ENSBTAG00000048786	-	5763714	5765704	Birth Weight
20	ENSBTAG00000030064	bta-mir-584-6	6324092	6324167	Birth Weight
20	ENSBTAG00000013873	MSX2	6444184	6449312	Birth Weight
20	ENSBTAG00000016002	FAM169A	6676797	6738543	Birth Weight
20	ENSBTAG00000003066	NSA2	6742915	6750047	Birth Weight
20	ENSBTAG00000015519	GFM2	6750176	6801800	Birth Weight
20	ENSBTAG00000034138	-	6840649	6875371	Birth Weight
20	ENSBTAG00000026369	ENC1	6918477	6930788	Birth Weight
20	ENSBTAG00000015512	HEXB	6801767	6834107	Birth Weight
1	ENSBTAG00000014915	ETV5	81135305	81194599	Weaning Weight
1	ENSBTAG00000005091	DGKG	80873608	81097089	Weaning Weight
1	ENSBTAG00000011305	-	81254282	81273853	Weaning Weight
1	ENSBTAG00000001697	TRA2B	81287578	81307980	Weaning Weight
1	ENSBTAG00000007666	IGF2BP2	81402025	81572413	Weaning Weight
2	ENSBTAG00000021328	SPHKAP	116086973	116277103	Weaning Weight
2	ENSBTAG00000021327	DAW1	115992779	116028253	Weaning Weight
5	ENSBTAG00000004721	GSG1	96766338	96785806	Weaning Weight
5	ENSBTAG00000014322	FAM234B	96786665	96862648	Weaning Weight
5	ENSBTAG00000005868	HEBP1	96875314	96912825	Weaning Weight
6	ENSBTAG00000019808	CCSER1	33504739	34501208	Weaning Weight
6	ENSBTAG00000045966	GPRIN3	35563653	35565995	Weaning Weight
6	ENSBTAG00000015265	TIGD2	35692061	35693638	Weaning Weight
6	ENSBTAG00000011187	FAM13A	35721146	36031040	Weaning Weight
6	ENSBTAG00000010128	NAP1L5	36082759	36084685	Weaning Weight
6	ENSBTAG00000020541	PIGY	36250083	36253466	Weaning Weight
6	ENSBTAG00000020538	HERC5	36257293	36302174	Weaning Weight
6	ENSBTAG00000010120	HERC3	36052150	36198478	Weaning Weight
6	ENSBTAG00000017704	ABCG2	36475377	36603209	Weaning Weight
6	ENSBTAG00000053992	-	36526394	36528765	Weaning Weight
6	ENSBTAG00000020031	PKD2	36613501	36672493	Weaning Weight
6	ENSBTAG00000005754	PPM1K	36449102	36471153	Weaning Weight
6	ENSBTAG00000005260	SPP1	36693193	36730559	Weaning Weight
6	ENSBTAG00000007568	MEPE	36850100	36864170	Weaning Weight
6	ENSBTAG00000000470	IBSP	36880054	36893805	Weaning Weight
6	ENSBTAG00000005989	LAP3	37140752	37166191	Weaning Weight
6	ENSBTAG00000019441	MED28	37169216	37175026	Weaning Weight
6	ENSBTAG00000005932	FAM184B	37181075	37301540	Weaning Weight
6	ENSBTAG00000021582	NCAPG	37277323	37378124	Weaning Weight
6	ENSBTAG00000011973	DCAF16	37315442	37320955	Weaning Weight
6	ENSBTAG00000046561	LCORL	37380296	37557106	Weaning Weight
6	ENSBTAG00000005108	SLIT2	39779895	40182890	Weaning Weight
6	ENSBTAG00000029783	bta-mir-218-1	40087130	40087239	Weaning Weight
6	ENSBTAG00000033351	PACRGL	40227778	40249127	Weaning Weight
6	ENSBTAG00000047743	KCNIP4	40250033	41576485	Weaning Weight
7	ENSBTAG00000007116	ARRDC3	90839565	90853620	Weaning Weight
14	ENSBTAG00000026309	ZHX2	16772152	16792577	Weaning Weight
14	ENSBTAG00000049059	-	16868693	16952907	Weaning Weight
14	ENSBTAG00000020693	DERL1	16714564	16738151	Weaning Weight
14	ENSBTAG00000008693	EFCAB1	19817531	19828829	Weaning Weight
14	ENSBTAG00000051547	-	19828958	19839870	Weaning Weight
14	ENSBTAG00000013227	SNAI2	19941415	19945016	Weaning Weight
14	ENSBTAG00000038286	PPDPFL	19981881	19986371	Weaning Weight
14	ENSBTAG00000005560	ST18	21160085	21250282	Weaning Weight
14	ENSBTAG00000017492	PCMTD1	21013842	21062048	Weaning Weight
14	ENSBTAG00000004243	LYPLA1	21994932	22011297	Weaning Weight
14	ENSBTAG00000001174	MRPL15	22017167	22023197	Weaning Weight
14	ENSBTAG00000055199	-	22058467	22073263	Weaning Weight
14	ENSBTAG00000052277	-	22093129	22095768	Weaning Weight
14	ENSBTAG00000005748	SOX17	22229596	22232109	Weaning Weight
14	ENSBTAG00000011203	RP1	22335447	22344612	Weaning Weight
14	ENSBTAG00000044050	XKR4	22640221	22953771	Weaning Weight
14	ENSBTAG00000005893	TMEM68	23034280	23070124	Weaning Weight
14	ENSBTAG00000005898	TGS1	23070145	23095949	Weaning Weight
14	ENSBTAG00000020034	LYN	23134995	23244752	Weaning Weight
14	ENSBTAG00000019147	RPS20	23278316	23279689	Weaning Weight
14	ENSBTAG00000019145	MOS	23299177	23300199	Weaning Weight
14	ENSBTAG00000004022	PLAG1	23330541	23375751	Weaning Weight
14	ENSBTAG00000049910	CHCHD7	23376061	23383133	Weaning Weight
14	ENSBTAG00000054153	-	23395823	23397050	Weaning Weight
14	ENSBTAG00000018570	SDR16C5	23428404	23441042	Weaning Weight
14	ENSBTAG00000040321	SDR16C6	23475942	23502005	Weaning Weight
14	ENSBTAG00000004924	PENK	23542370	23546868	Weaning Weight
14	ENSBTAG00000050550	FAM110B	24365744	24432635	Weaning Weight
14	ENSBTAG00000051748	-	24577095	24587122	Weaning Weight
14	ENSBTAG00000009138	UBXN2B	24587138	24624435	Weaning Weight
14	ENSBTAG00000005287	CYP7A1	24664833	24675169	Weaning Weight
14	ENSBTAG00000019910	SDCBP	24728895	24763264	Weaning Weight
14	ENSBTAG00000008958	NSMAF	24765312	24830983	Weaning Weight
14	ENSBTAG00000054521	-	25804210	25805643	Weaning Weight
14	ENSBTAG00000017529	CA8	25956319	26038333	Weaning Weight
20	ENSBTAG00000009019	SH3PXD2B	4104991	4223391	Weaning Weight
20	ENSBTAG00000034659	UBTD2	3997984	4064029	Weaning Weight
20	ENSBTAG00000013863	DUSP1	4540518	4543611	Weaning Weight
20	ENSBTAG00000015955	ERGIC1	4596395	4709455	Weaning Weight
20	ENSBTAG00000015099	RPL26L1	4716985	4723653	Weaning Weight
20	ENSBTAG00000015100	ATP6V0E1	4732524	4762537	Weaning Weight
20	ENSBTAG00000002020	CREBRF	4776513	4831767	Weaning Weight
20	ENSBTAG00000002021	BNIP1	4841533	4854725	Weaning Weight
20	ENSBTAG00000020568	NKX2-5	4910166	4913786	Weaning Weight
20	ENSBTAG00000048827	-	4923319	4924449	Weaning Weight
20	ENSBTAG00000001823	STC2	4999725	5011125	Weaning Weight
20	ENSBTAG00000049683	-	5490442	5493229	Weaning Weight
20	ENSBTAG00000009995	CPEB4	5606065	5678507	Weaning Weight
20	ENSBTAG00000049650	-	5628141	5628553	Weaning Weight
20	ENSBTAG00000000564	NSG2	5750258	5822147	Weaning Weight
20	ENSBTAG00000048786	-	5763714	5765704	Weaning Weight
20	ENSBTAG00000030064	bta-mir-584-6	6324092	6324167	Weaning Weight
20	ENSBTAG00000013873	MSX2	6444184	6449312	Weaning Weight
20	ENSBTAG00000016002	FAM169A	6676797	6738543	Weaning Weight
20	ENSBTAG00000003066	NSA2	6742915	6750047	Weaning Weight
20	ENSBTAG00000015519	GFM2	6750176	6801800	Weaning Weight
20	ENSBTAG00000015512	HEXB	6801767	6834107	Weaning Weight
20	ENSBTAG00000034138	-	6840649	6875371	Weaning Weight
20	ENSBTAG00000026369	ENC1	6918477	6930788	Weaning Weight
20	ENSBTAG00000005633	ARHGEF28	7683041	7967728	Weaning Weight
6	ENSBTAG00000002081	BMPR1B	29373117	29593444	Yearling Weight
6	ENSBTAG00000012818	PDLIM5	29911322	30142653	Yearling Weight
6	ENSBTAG00000017073	HPGDS	30269614	30303214	Yearling Weight
6	ENSBTAG00000017061	SMARCAD1	30308257	30398980	Yearling Weight
6	ENSBTAG00000046413	GRID2	30780273	31540156	Yearling Weight
6	ENSBTAG00000019808	CCSER1	33504739	34501208	Yearling Weight
6	ENSBTAG00000045523	-	33571441	33573135	Yearling Weight
6	ENSBTAG00000010285	MMRN1	34655101	34767415	Yearling Weight
6	ENSBTAG00000024957	SNCA	34853388	35000312	Yearling Weight
6	ENSBTAG00000045966	GPRIN3	35563653	35565995	Yearling Weight
6	ENSBTAG00000015265	TIGD2	35692061	35693638	Yearling Weight
6	ENSBTAG00000011187	FAM13A	35721146	36031040	Yearling Weight
6	ENSBTAG00000010120	HERC3	36052150	36198478	Yearling Weight
6	ENSBTAG00000010128	NAP1L5	36082759	36084685	Yearling Weight
6	ENSBTAG00000020541	PIGY	36250083	36253466	Yearling Weight
6	ENSBTAG00000020538	HERC5	36257293	36302174	Yearling Weight
6	ENSBTAG00000020536	HERC6	36309915	36367045	Yearling Weight
6	ENSBTAG00000005754	PPM1K	36449102	36471153	Yearling Weight
6	ENSBTAG00000017704	ABCG2	36475377	36603209	Yearling Weight
6	ENSBTAG00000053992	-	36526394	36528765	Yearling Weight
6	ENSBTAG00000020031	PKD2	36613501	36672493	Yearling Weight
6	ENSBTAG00000005260	SPP1	36693193	36730559	Yearling Weight
6	ENSBTAG00000007568	MEPE	36850100	36864170	Yearling Weight
6	ENSBTAG00000000470	IBSP	36880054	36893805	Yearling Weight
6	ENSBTAG00000005989	LAP3	37140752	37166191	Yearling Weight
6	ENSBTAG00000019441	MED28	37169216	37175026	Yearling Weight
6	ENSBTAG00000005932	FAM184B	37181075	37301540	Yearling Weight
6	ENSBTAG00000021582	NCAPG	37277323	37378124	Yearling Weight
6	ENSBTAG00000011973	DCAF16	37315442	37320955	Yearling Weight
6	ENSBTAG00000046561	LCORL	37380296	37557106	Yearling Weight
6	ENSBTAG00000005108	SLIT2	39779895	40182890	Yearling Weight
6	ENSBTAG00000029783	bta-mir-218-1	40087130	40087239	Yearling Weight
6	ENSBTAG00000033351	PACRGL	40227778	40249127	Yearling Weight
6	ENSBTAG00000047743	KCNIP4	40250033	41576485	Yearling Weight
6	ENSBTAG00000004653	ADGRA3	41984735	42116814	Yearling Weight
7	ENSBTAG00000006031	ADGRV1	90154320	90667809	Yearling Weight
7	ENSBTAG00000007116	ARRDC3	90839565	90853620	Yearling Weight
14	ENSBTAG00000013537	FER1L6	15865228	15995482	Yearling Weight
14	ENSBTAG00000048373	-	15914441	15917042	Yearling Weight
14	ENSBTAG00000054835	-	21898905	21899208	Yearling Weight
14	ENSBTAG00000003454	RGS20	21903677	21955373	Yearling Weight
14	ENSBTAG00000003460	TCEA1	21961033	21989950	Yearling Weight
14	ENSBTAG00000004243	LYPLA1	21994932	22011297	Yearling Weight
14	ENSBTAG00000001174	MRPL15	22017167	22023197	Yearling Weight
14	ENSBTAG00000055199	-	22058467	22073263	Yearling Weight
14	ENSBTAG00000003450	ATP6V1H	21853750	21901839	Yearling Weight
14	ENSBTAG00000052277	-	22093129	22095768	Yearling Weight
14	ENSBTAG00000005748	SOX17	22229596	22232109	Yearling Weight
14	ENSBTAG00000011203	RP1	22335447	22344612	Yearling Weight
14	ENSBTAG00000044050	XKR4	22640221	22953771	Yearling Weight
14	ENSBTAG00000005893	TMEM68	23034280	23070124	Yearling Weight
14	ENSBTAG00000005898	TGS1	23070145	23095949	Yearling Weight
14	ENSBTAG00000020034	LYN	23134995	23244752	Yearling Weight
14	ENSBTAG00000019147	RPS20	23278316	23279689	Yearling Weight
14	ENSBTAG00000019145	MOS	23299177	23300199	Yearling Weight
14	ENSBTAG00000004022	PLAG1	23330541	23375751	Yearling Weight
14	ENSBTAG00000049910	CHCHD7	23376061	23383133	Yearling Weight
14	ENSBTAG00000054153	-	23395823	23397050	Yearling Weight
14	ENSBTAG00000018570	SDR16C5	23428404	23441042	Yearling Weight
14	ENSBTAG00000040321	SDR16C6	23475942	23502005	Yearling Weight
14	ENSBTAG00000004924	PENK	23542370	23546868	Yearling Weight
14	ENSBTAG00000015637	IMPAD1	23867153	23883121	Yearling Weight
14	ENSBTAG00000050550	FAM110B	24365744	24432635	Yearling Weight
14	ENSBTAG00000047136	-	24496775	24496930	Yearling Weight
14	ENSBTAG00000051748	-	24577095	24587122	Yearling Weight
14	ENSBTAG00000009138	UBXN2B	24587138	24624435	Yearling Weight
14	ENSBTAG00000005287	CYP7A1	24664833	24675169	Yearling Weight
14	ENSBTAG00000019910	SDCBP	24728895	24763264	Yearling Weight
14	ENSBTAG00000008958	NSMAF	24765312	24830983	Yearling Weight
14	ENSBTAG00000004954	TOX	24946881	25258596	Yearling Weight
20	ENSBTAG00000009019	SH3PXD2B	4104991	4223391	Yearling Weight
20	ENSBTAG00000013863	DUSP1	4540518	4543611	Yearling Weight
20	ENSBTAG00000015955	ERGIC1	4596395	4709455	Yearling Weight
20	ENSBTAG00000015099	RPL26L1	4716985	4723653	Yearling Weight
20	ENSBTAG00000015100	ATP6V0E1	4732524	4762537	Yearling Weight
20	ENSBTAG00000002020	CREBRF	4776513	4831767	Yearling Weight
20	ENSBTAG00000002021	BNIP1	4841533	4854725	Yearling Weight
20	ENSBTAG00000020568	NKX2-5	4910166	4913786	Yearling Weight
20	ENSBTAG00000048827	-	4923319	4924449	Yearling Weight
20	ENSBTAG00000001823	STC2	4999725	5011125	Yearling Weight
20	ENSBTAG00000049683	-	5490442	5493229	Yearling Weight
20	ENSBTAG00000009995	CPEB4	5606065	5678507	Yearling Weight
20	ENSBTAG00000049650	-	5628141	5628553	Yearling Weight
20	ENSBTAG00000054459	C20H5orf47	5702887	5720066	Yearling Weight
20	ENSBTAG00000000564	NSG2	5750258	5822147	Yearling Weight
20	ENSBTAG00000048786	-	5763714	5765704	Yearling Weight
20	ENSBTAG00000030064	bta-mir-584-6	6324092	6324167	Yearling Weight
20	ENSBTAG00000013873	MSX2	6444184	6449312	Yearling Weight
20	ENSBTAG00000016002	FAM169A	6676797	6738543	Yearling Weight
20	ENSBTAG00000003066	NSA2	6742915	6750047	Yearling Weight
20	ENSBTAG00000015519	GFM2	6750176	6801800	Yearling Weight
20	ENSBTAG00000034138	-	6840649	6875371	Yearling Weight
20	ENSBTAG00000026369	ENC1	6918477	6930788	Yearling Weight
20	ENSBTAG00000015512	HEXB	6801767	6834107	Yearling Weight
20	ENSBTAG00000005633	ARHGEF28	7683041	7967728	Yearling Weight
4	ENSBTAG00000015073	CRPPA	24500692	24921062	Multivariate
5	ENSBTAG00000004721	GSG1	96766338	96785806	Multivariate
5	ENSBTAG00000014322	FAM234B	96786665	96862648	Multivariate
5	ENSBTAG00000005868	HEBP1	96875314	96912825	Multivariate
6	ENSBTAG00000002084	UNC5C	29166321	29361530	Multivariate
6	ENSBTAG00000050287	-	29338681	29339901	Multivariate
6	ENSBTAG00000002081	BMPR1B	29373117	29593444	Multivariate
6	ENSBTAG00000012818	PDLIM5	29911322	30142653	Multivariate
6	ENSBTAG00000017073	HPGDS	30269614	30303214	Multivariate
6	ENSBTAG00000017061	SMARCAD1	30308257	30398980	Multivariate
6	ENSBTAG00000046413	GRID2	30780273	31540156	Multivariate
6	ENSBTAG00000019808	CCSER1	33504739	34501208	Multivariate
6	ENSBTAG00000045523	-	33571441	33573135	Multivariate
6	ENSBTAG00000010285	MMRN1	34655101	34767415	Multivariate
6	ENSBTAG00000045966	GPRIN3	35563653	35565995	Multivariate
6	ENSBTAG00000015265	TIGD2	35692061	35693638	Multivariate
6	ENSBTAG00000011187	FAM13A	35721146	36031040	Multivariate
6	ENSBTAG00000010120	HERC3	36052150	36198478	Multivariate
6	ENSBTAG00000010128	NAP1L5	36082759	36084685	Multivariate
6	ENSBTAG00000020541	PIGY	36250083	36253466	Multivariate
6	ENSBTAG00000020538	HERC5	36257293	36302174	Multivariate
6	ENSBTAG00000020536	HERC6	36309915	36367045	Multivariate
6	ENSBTAG00000005754	PPM1K	36449102	36471153	Multivariate
6	ENSBTAG00000017704	ABCG2	36475377	36603209	Multivariate
6	ENSBTAG00000053992	-	36526394	36528765	Multivariate
6	ENSBTAG00000020031	PKD2	36613501	36672493	Multivariate
6	ENSBTAG00000005260	SPP1	36693193	36730559	Multivariate
6	ENSBTAG00000007568	MEPE	36850100	36864170	Multivariate
6	ENSBTAG00000000470	IBSP	36880054	36893805	Multivariate
6	ENSBTAG00000005989	LAP3	37140752	37166191	Multivariate
6	ENSBTAG00000019441	MED28	37169216	37175026	Multivariate
6	ENSBTAG00000005932	FAM184B	37181075	37301540	Multivariate
6	ENSBTAG00000021582	NCAPG	37277323	37378124	Multivariate
6	ENSBTAG00000011973	DCAF16	37315442	37320955	Multivariate
6	ENSBTAG00000046561	LCORL	37380296	37557106	Multivariate
6	ENSBTAG00000005108	SLIT2	39779895	40182890	Multivariate
6	ENSBTAG00000029783	bta-mir-218-1	40087130	40087239	Multivariate
6	ENSBTAG00000033351	PACRGL	40227778	40249127	Multivariate
6	ENSBTAG00000047743	KCNIP4	40250033	41576485	Multivariate
7	ENSBTAG00000048981	-	88840369	88848347	Multivariate
7	ENSBTAG00000046692	bta-mir-3660	89558103	89558182	Multivariate
7	ENSBTAG00000006031	ADGRV1	90154320	90667809	Multivariate
7	ENSBTAG00000007116	ARRDC3	90839565	90853620	Multivariate
13	ENSBTAG00000013387	CHMP4B	63226304	63271073	Multivariate
13	ENSBTAG00000016524	RALY	63374875	63464846	Multivariate
13	ENSBTAG00000039313	ZNF341	63174373	63214476	Multivariate
14	ENSBTAG00000026309	ZHX2	16772152	16792577	Multivariate
14	ENSBTAG00000049059	-	16868693	16952907	Multivariate
14	ENSBTAG00000008693	EFCAB1	19817531	19828829	Multivariate
14	ENSBTAG00000051547	-	19828958	19839870	Multivariate
14	ENSBTAG00000013227	SNAI2	19941415	19945016	Multivariate
14	ENSBTAG00000038286	PPDPFL	19981881	19986371	Multivariate
14	ENSBTAG00000005560	ST18	21160085	21250282	Multivariate
14	ENSBTAG00000048814	-	21311839	21313696	Multivariate
14	ENSBTAG00000003460	TCEA1	21961033	21989950	Multivariate
14	ENSBTAG00000004243	LYPLA1	21994932	22011297	Multivariate
14	ENSBTAG00000001174	MRPL15	22017167	22023197	Multivariate
14	ENSBTAG00000055199	-	22058467	22073263	Multivariate
14	ENSBTAG00000052277	-	22093129	22095768	Multivariate
14	ENSBTAG00000003454	RGS20	21903677	21955373	Multivariate
14	ENSBTAG00000005748	SOX17	22229596	22232109	Multivariate
14	ENSBTAG00000011203	RP1	22335447	22344612	Multivariate
14	ENSBTAG00000044050	XKR4	22640221	22953771	Multivariate
14	ENSBTAG00000005893	TMEM68	23034280	23070124	Multivariate
14	ENSBTAG00000005898	TGS1	23070145	23095949	Multivariate
14	ENSBTAG00000020034	LYN	23134995	23244752	Multivariate
14	ENSBTAG00000019147	RPS20	23278316	23279689	Multivariate
14	ENSBTAG00000019145	MOS	23299177	23300199	Multivariate
14	ENSBTAG00000004022	PLAG1	23330541	23375751	Multivariate
14	ENSBTAG00000049910	CHCHD7	23376061	23383133	Multivariate
14	ENSBTAG00000054153	-	23395823	23397050	Multivariate
14	ENSBTAG00000018570	SDR16C5	23428404	23441042	Multivariate
14	ENSBTAG00000040321	SDR16C6	23475942	23502005	Multivariate
14	ENSBTAG00000004924	PENK	23542370	23546868	Multivariate
14	ENSBTAG00000015637	IMPAD1	23867153	23883121	Multivariate
14	ENSBTAG00000050550	FAM110B	24365744	24432635	Multivariate
14	ENSBTAG00000047136	-	24496775	24496930	Multivariate
14	ENSBTAG00000051748	-	24577095	24587122	Multivariate
14	ENSBTAG00000009138	UBXN2B	24587138	24624435	Multivariate
14	ENSBTAG00000005287	CYP7A1	24664833	24675169	Multivariate
14	ENSBTAG00000019910	SDCBP	24728895	24763264	Multivariate
14	ENSBTAG00000008958	NSMAF	24765312	24830983	Multivariate
14	ENSBTAG00000004954	TOX	24946881	25258596	Multivariate
14	ENSBTAG00000054521	-	25804210	25805643	Multivariate
14	ENSBTAG00000017529	CA8	25956319	26038333	Multivariate
14	ENSBTAG00000000948	RAB2A	26181071	26253265	Multivariate
14	ENSBTAG00000050813	-	26282271	26290277	Multivariate
14	ENSBTAG00000021841	CHD7	26361178	26487977	Multivariate
14	ENSBTAG00000053382	-	26539963	26545427	Multivariate
17	ENSBTAG00000019888	HIRA	72647476	72693052	Multivariate
17	ENSBTAG00000019891	MRPL40	72693872	72696274	Multivariate
17	ENSBTAG00000048885	-	72698934	72701609	Multivariate
17	ENSBTAG00000004284	UFD1	72702974	72716296	Multivariate
17	ENSBTAG00000004286	CDC45	72716770	72732379	Multivariate
17	ENSBTAG00000022020	CLDN5	72734557	72735831	Multivariate
17	ENSBTAG00000008320	SEPT5	72790364	72799264	Multivariate
17	ENSBTAG00000039059	GP1BB	72793925	72799077	Multivariate
17	ENSBTAG00000048862	TBX1	72823670	72829779	Multivariate
17	ENSBTAG00000001473	ARVCF	72915295	72932721	Multivariate
17	ENSBTAG00000012421	TANGO2	72935432	72967481	Multivariate
17	ENSBTAG00000029769	MIR185	72954604	72954671	Multivariate
17	ENSBTAG00000049742	-	72974340	72975377	Multivariate
17	ENSBTAG00000019869	DGCR8	72975731	72990508	Multivariate
17	ENSBTAG00000052667	MIR3618	72975790	72975877	Multivariate
17	ENSBTAG00000039349	MIR1306	72976111	72976190	Multivariate
17	ENSBTAG00000019871	TRMT2A	72990821	72994746	Multivariate
17	ENSBTAG00000049062	-	72994049	72994494	Multivariate
17	ENSBTAG00000006656	RANBP1	72995406	73000114	Multivariate
17	ENSBTAG00000006657	ZDHHC8	73001852	73015951	Multivariate
17	ENSBTAG00000047626	CCDC188	73014570	73019566	Multivariate
17	ENSBTAG00000052630	-	73055867	73056945	Multivariate
17	ENSBTAG00000046677	RTN4R	73066457	73085195	Multivariate
17	ENSBTAG00000047676	PRODH	73105784	73123446	Multivariate
17	ENSBTAG00000019516	COMT	72900703	72915705	Multivariate
19	ENSBTAG00000050786	-	50482986	50540484	Multivariate
19	ENSBTAG00000053944	-	50506128	50511128	Multivariate
19	ENSBTAG00000011359	CD7	50542282	50545928	Multivariate
19	ENSBTAG00000019986	CSNK1D	50597224	50631413	Multivariate
19	ENSBTAG00000017461	SLC16A3	50634317	50642204	Multivariate
20	ENSBTAG00000009019	SH3PXD2B	4104991	4223391	Multivariate
20	ENSBTAG00000034659	UBTD2	3997984	4064029	Multivariate
20	ENSBTAG00000013863	DUSP1	4540518	4543611	Multivariate
20	ENSBTAG00000015955	ERGIC1	4596395	4709455	Multivariate
20	ENSBTAG00000015099	RPL26L1	4716985	4723653	Multivariate
20	ENSBTAG00000015100	ATP6V0E1	4732524	4762537	Multivariate
20	ENSBTAG00000002020	CREBRF	4776513	4831767	Multivariate
20	ENSBTAG00000002021	BNIP1	4841533	4854725	Multivariate
20	ENSBTAG00000020568	NKX2-5	4910166	4913786	Multivariate
20	ENSBTAG00000048827	-	4923319	4924449	Multivariate
20	ENSBTAG00000001823	STC2	4999725	5011125	Multivariate
20	ENSBTAG00000049683	-	5490442	5493229	Multivariate
20	ENSBTAG00000009995	CPEB4	5606065	5678507	Multivariate
20	ENSBTAG00000049650	-	5628141	5628553	Multivariate
20	ENSBTAG00000054459	C20H5orf47	5702887	5720066	Multivariate
20	ENSBTAG00000000564	NSG2	5750258	5822147	Multivariate
20	ENSBTAG00000048786	-	5763714	5765704	Multivariate
20	ENSBTAG00000030064	bta-mir-584-6	6324092	6324167	Multivariate
20	ENSBTAG00000013873	MSX2	6444184	6449312	Multivariate
20	ENSBTAG00000016002	FAM169A	6676797	6738543	Multivariate
20	ENSBTAG00000003066	NSA2	6742915	6750047	Multivariate
20	ENSBTAG00000015519	GFM2	6750176	6801800	Multivariate
20	ENSBTAG00000015512	HEXB	6801767	6834107	Multivariate
20	ENSBTAG00000034138	-	6840649	6875371	Multivariate
20	ENSBTAG00000026369	ENC1	6918477	6930788	Multivariate
20	ENSBTAG00000005633	ARHGEF28	7683041	7967728	Multivariate
26	ENSBTAG00000022917	FANK1	45394341	45506195	Multivariate
26	ENSBTAG00000012444	ADAM12	45513531	45903613	Multivariate
26	ENSBTAG00000005795	DHX32	45341113	45394948	Multivariate
